# Supplementary material for: Peptide 1018 inhibits swarming and influences Anr-regulated gene expression downstream of the stringent stress response in Pseudomonas aeruginosa
Source: PLoS One. 2021 Apr 30;16(4):e0250977. doi: 10.1371/journal.pone.0250977 (PMC8087004; doi:10.1371/journal.pone.0250977)
Supplement: S2 Table — Gene expression is reported as fold-change (FC) relative to swarm front cells. Briefly, BM2 glucose swarm plates (±1018) were inoculated with 1 μl of planktonic cells suspended at an OD600 of 0.4–0.6 in BM2 and then incubated for 20 h at 37°C. Cells were harvested from tips of swarm tendrils, centres of swarming colonies, and 1018-treated colonies. 0 = no significant change in gene expression. (XLSX) [file pone.0250977.s002.xlsx]

## Sheet: Table S2
S2 Table. Full list of differentially expressed genes, as determined by RNA-Seq, in peptide-treated and swarming colony centre cells under swarming conditions (FC ≥ ±1.5 and padj ≤ 0.05). Gene expression is reported as fold-change (FC) relative to swarm front cells. Briefly, BM2 glucose swarm plates (± 1018) were inoculated with 1 μl of planktonic cells suspended at an OD600 of 0.4-0.6 in BM2, th…
PA gene locus	Gene Name	Gene product	Peptide 1018 vs. Edge Fold Change	Swarm Centre vs. Edge Fold Change
PA0007		hypothetical protein	1.8	4.6
PA0008	glyS	glycyl-tRNA synthetase subunit beta	0	-1.9
PA0009	glyQ	glycyl-tRNA synthetase subunit alpha	0	-1.9
PA0010	tag	DNA-3-methyladenine glycosidase I	0	1.9
PA0013		hypothetical protein	-1.9	0
PA0017		tRNA and rRNA cytosine-C5-methylases	0	-1.6
PA0018	fmt	methionyl-tRNA formyltransferase	0	-2
PA0022		hypothetical protein	-1.9	-1.7
PA0023	qor	quinone oxidoreductase	1.7	1.6
PA0024	hemF	coproporphyrinogen III oxidase	0	-2
PA0025	aroE	shikimate 5-dehydrogenase	0	-1.5
PA0035	trpA	tryptophan synthase subunit alpha	0	-1.8
PA0036	trpB	tryptophan synthase subunit beta	0	-2.1
PA0038		hypothetical protein	3.6	2.2
PA0039		hypothetical protein	3.5	2.8
PA0045		lipoprotein	-3.1	-8.4
PA0046		lipoprotein	-2.4	-6.5
PA0047		lipoprotein	0	-3.7
PA0048		transcriptional regulator	0	3
PA0049		hypothetical protein	0	3.5
PA0050		hypothetical protein	0	2.1
PA0052		hypothetical protein	2.4	4.5
PA0059	osmC	osmotically inducible protein OsmC / response to oxidative stress	6.2	0
PA0060		hypothetical protein	4.8	0
PA0061		hypothetical protein	0	2
PA0062		lipoprotein	2.5	0
PA0070	tagQ1	TagQ1	0	-2
PA0074	ppkA	serine/threonine protein kinase PpkA	0	-1.6
PA0081	fha1	Fha1	0	1.8
PA0087		hypothetical protein	0	-2.1
PA0089	tssG1	tssG1	-2.2	-2.4
PA0090	clpV1	ClpA/B-type chaperone	0	-1.7
PA0091	vgrG1a	vgrG1a	-1.9	-2.6
PA0093		hypothetical protein	0	-3
PA0095		hypothetical protein	0	1.9
PA0102		carbonic anhydrase	0	1.7
PA0103		sulfate transporter	2.2	4.8
PA0104		hypothetical protein	0	3.4
PA0105	coxB	cytochrome c oxidase subunit II	3	11
PA0106	coxA	cytochrome c oxidase subunit I	0	13
PA0107		cytochrome C oxidase assembly protein	3.5	12
PA0108	coIII	cytochrome c oxidase subunit III	4	12
PA0109		hypothetical protein	2.1	4
PA0110		hypothetical protein	0	11
PA0111		hypothetical protein	4.1	12
PA0112		hypothetical protein	3.6	12
PA0113		protoheme IX farnesyltransferase	4.1	12
PA0114		hypothetical protein	0	2
PA0122		hemolysin	1.6	4.2
PA0131		hypothetical protein	0	2.5
PA0132	aptA	beta alanine--pyruvate transaminase	0	3.3
PA0134		guanine deaminase	2.1	1.7
PA0138		ABC transporter permease	2	0
PA0140	ahpF	alkyl hydroperoxide reductase	0	-1.9
PA0141		hypothetical protein	3.5	-2.6
PA0144		nucleoside 2-deoxyribosyltransferase	0	3.2
PA0146		hypothetical protein	2.5	2.1
PA0147		oxidoreductase	2.1	1.9
PA0148		adenosine deaminase	0	1.6
PA0149		RNA polymerase ECF-subfamily sigma-70 factor	0	-4.6
PA0150		transmembrane sensor	0	-5.2
PA0155	pcaR	transcriptional regulator PcaR	0	-1.8
PA0156		RND efflux membrane fusion protein	2.2	0
PA0157		RND efflux membrane fusion protein	1.8	0
PA0158		RND efflux transporter	1.7	0
PA0161		hypothetical protein	0	-2.1
PA0162		outer membrane porin	0	-3.9
PA0166		transporter	2.5	1.8
PA0173	cheB	chemotaxis-specific methylesterase	2.2	5.6
PA0174		hypothetical protein	0	4.3
PA0175		chemotaxis protein methyltransferase	0	4.7
PA0176		chemotaxis transducer	2.6	4.7
PA0177	cheW	purine-binding chemotaxis protein	1.6	4.2
PA0178	cheA	two-component sensor	1.5	3.8
PA0179		two-component response regulator	1.6	3.9
PA0180		chemotaxis transducer	0	3.1
PA0191		transcriptional regulator	0	-2.7
PA0200		hypothetical protein	3.3	-2.2
PA0201		hypothetical protein	0	-12
PA0208	mdcA	malonate decarboxylase subunit alpha	0	7.4
PA0209		triphosphoribosyl-dephospho-CoA synthase	0	9.9
PA0210	mdcC	malonate decarboxylase subunit delta	0	13
PA0211	mdcD	malonate decarboxylase subunit beta	2.3	9
PA0212	mdcE	malonate decarboxylase subunit gamma	2.1	9.7
PA0213		phosphoribosyl-dephospho-CoA transferase	0	9.1
PA0214		epsilon subunit of malonate decarboxylase	0	8.2
PA0215		malonate carrier protein	0	6.9
PA0216		malonate transporter subunit MadM	0	4
PA0218		LysR family transcriptional regulator	0	2
PA0219		aldehyde dehydrogenase	0	2.3
PA0220		amino acid permease	0	3.7
PA0221		aminotransferase	1.9	3.7
PA0222		hypothetical protein	0	4.2
PA0226		CoA transferase. subunit A	2.9	0
PA0227		CoA transferase subunit B	3.4	0
PA0228	pcaF	beta-ketoadipyl CoA thiolase	3.4	0
PA0229	pcaT	dicarboxylic acid transporter PcaT	4.2	0
PA0230	pcaB	3-carboxy-cis.cis-muconate cycloisomerase	2.9	0
PA0231	pcaD	beta-ketoadipate enol-lactone hydrolase	2.7	0
PA0232	pcaC	gamma-carboxymuconolactone decarboxylase	3.4	0
PA0233		transcriptional regulator	1.6	0
PA0242		hypothetical protein	4.4	0
PA0247	pobA	4-hydroxybenzoate 3-monooxygenase	3.3	3.6
PA0249		acetyltransferase	0	1.9
PA0250		hypothetical protein	0	2.6
PA0252		hypothetical protein	-6.3	-4.8
PA0256		hypothetical protein	0	3.6
PA0263	hcpB	secreted protein Hcp	0	-2
PA0269		hypothetical protein	2.4	0
PA0270		hypothetical protein	2.4	0
PA0271		hypothetical protein	2.5	0
PA0274		hypothetical protein	0	3.3
PA0275		transcriptional regulator	0	2.1
PA0276		hypothetical protein	2.2	0
PA0277		Zn-dependent protease with chaperone function	-2.5	-4.4
PA0280	cysA	sulfate transport protein CysA	-2	-5.9
PA0281	cysW	sulfate transport protein CysW	-2.5	-8.1
PA0282	cysT	sulfate transport protein CysT	-2.7	-8.5
PA0283	sbp	sulfate-binding protein	-2.4	-9
PA0284		hypothetical protein	-2.1	-8
PA0285		sensory box GGDEF domain-containing protein	0	-1.9
PA0287		sodium:solute symporter	0	2.5
PA0288	speB1	agmatinase	0	3.3
PA0289		transcriptional regulator	0	1.8
PA0290		sensory box GGDEF domain-containing protein	0	2.9
PA0291	oprE	anaerobically-induced outer membrane porin OprE precursor	0	-4
PA0293	aguB	N-carbamoylputrescine amidohydrolase	-2.2	-2.8
PA0296		glutamine synthetase	0	1.7
PA0297	spuA	glutamine amidotransferase	0	1.8
PA0299	spuC	aminotransferase	1.6	1.6
PA0300	spuD	polyamine transport protein	0	2.1
PA0301	spuE	polyamine transport protein	0	1.7
PA0302	spuF	polyamine transport protein PotG	0	1.6
PA0303	spuG	polyamine transport protein PotH	0	1.6
PA0304	spuH	polyamine transport protein PotI	0	1.6
PA0313		ABC transporter permease	0	1.7
PA0314		ABC transporter substrate-binding protein	0	1.7
PA0315		hypothetical protein	0	1.7
PA0316	serA	D-3-phosphoglycerate dehydrogenase	0	-2
PA0319		transcriptional regulator	0	-1.6
PA0320		hypothetical protein	-2.9	-2.1
PA0321		acetylpolyamine aminohydrolase	0	2.4
PA0322		transporter	1.9	2.8
PA0323		ABC transporter substrate-binding protein	0	4.4
PA0324		ABC transporter permease	0	4.4
PA0325		ABC transporter permease	0	3.7
PA0326		ABC transporter ATP-binding protein	1.7	4.2
PA0327		transcriptional regulator	0	2.1
PA0328		hypothetical protein	0	1.6
PA0329		hypothetical protein	0	1.7
PA0332		hypothetical protein	0	2.1
PA0342	thyA	thymidylate synthase	-1.6	0
PA0344		hypothetical protein	2.1	0
PA0345		hypothetical protein	2	0
PA0350	folA	dihydrofolate reductase	0	-2
PA0352		transporter	-2.1	-3.7
PA0354		hypothetical protein	2.2	-1.8
PA0355	pfpI	protease PfpI	6	0
PA0356		hypothetical protein	0	-1.7
PA0358		hypothetical protein	0	-1.9
PA0363	coaD	phosphopantetheine adenylyltransferase	0	-1.6
PA0364		oxidoreductase	0	1.6
PA0365		hypothetical protein	0	2.1
PA0366		aldehyde dehydrogenase	1.9	2.2
PA0367		TetR family transcriptional regulator	0	1.7
PA0380		sulfur carrier protein ThiS	-1.8	-2.2
PA0381	thiG	thiazole synthase	0	-1.9
PA0382	trmB	tRNA (guanine-N(7)-)-methyltransferase	-1.9	-2.5
PA0383		hypothetical protein	0	-1.9
PA0384		hypothetical protein	0	4.4
PA0386		coproporphyrinogen III oxidase	-2.3	-4
PA0387		deoxyribonucleotide triphosphate pyrophosphatase	1.6	0
PA0388		hypothetical protein	1.7	0
PA0389		methionine biosynthesis protein	-2.1	-3.7
PA0390	metX	homoserine O-acetyltransferase	-2.5	-4.4
PA0396	pilU	twitching motility protein PilU	0	1.5
PA0397		cation efflux system protein	0	2.8
PA0399		cystathionine beta-synthase	0	-1.6
PA0400		cystathionine gamma-lyase	0	-2.1
PA0408	pilG	twitching motility protein PilG	0	-1.7
PA0410	pilI	twitching motility protein PilI	0	-1.5
PA0411	pilJ	twitching motility protein PilJ	0	-1.7
PA0412	pilK	methyltransferase PilK	-1.5	0
PA0417		chemotaxis protein	0	3.7
PA0419		16S ribosomal RNA methyltransferase RsmE	0	-1.8
PA0422		hypothetical protein	0	1.7
PA0430	metF	5.10-methylenetetrahydrofolate reductase	0	-2.2
PA0431		hypothetical protein	0	-2.2
PA0432	sahH	S-adenosyl-L-homocysteine hydrolase	0	-2.4
PA0438	codB	cytosine permease	0	1.9
PA0439		dihydropyrimidine dehydrogenase	3.7	3.5
PA0440		oxidoreductase	3.5	3.5
PA0441	dhT	phenylhydantoinase	3.8	3.4
PA0443		transporter	3.3	4.4
PA0444	amaB	allantoate amidohydrolase	3	3.1
PA0448		LysR family transcriptional regulator	0	-1.8
PA0451		membrane-bound protease	3.2	3.3
PA0452		stomatin-like protein	3.9	4.1
PA0457		hypothetical protein	0	-1.7
PA0459		ClpA/B protease ATP binding subunit	5.3	1.9
PA0460		hypothetical protein	3	1.6
PA0462		hypothetical protein	2.2	0
PA0464	creC	sensory histidine kinase CreC	0	-1.6
PA0467		hypothetical protein	0	1.7
PA0468		hypothetical protein	0	1.8
PA0471		transmembrane sensor	0	-9.5
PA0472		RNA polymerase sigma factor	0	-9.7
PA0476		permease	2	3
PA0479		LysR family transcriptional regulator	2.1	1.9
PA0480		hydrolase	4.1	0
PA0482	glcB	malate synthase G	1.6	0
PA0483		GNAT family acetyltransferase	0	3.6
PA0484		ACT domain-containing protein	2.1	4.8
PA0485		hypothetical protein	0	2
PA0488		hypothetical protein	0	2.3
PA0489		phosphoribosyl transferase	2.2	0
PA0490		hypothetical protein	2.7	1.8
PA0496		hydrolase	0	1.6
PA0501	bioF	8-amino-7-oxononanoate synthase	0	-1.6
PA0505		hypothetical protein	0	4.6
PA0506		acyl-CoA dehydrogenase	1.5	2.2
PA0508		acyl-CoA dehydrogenase	0	-1.5
PA0509	nirN	c-type cytochrome	0	-6.1
PA0510	nirE	uroporphyrin-III c-methyltransferase	5	-5.6
PA0511	nirJ	heme d1 biosynthesis protein NirJ	3.8	-13
PA0512	nirH	hypothetical protein	3.3	-11
PA0513	nirG	transcriptional regulator	0	-12
PA0514	nirL	heme d1 biosynthesis protein NirL	3.2	-9.8
PA0515		transcriptional regulator	3.4	-10
PA0516	nirF	heme d1 biosynthesis protein NirF	3	-7.8
PA0517	nirC	c-type cytochrome	0	-46
PA0518	nirM	cytochrome c-551	0	-15
PA0519	nirS	nitrite reductase	0	-18
PA0520	nirQ	regulatory protein NirQ	3.2	0
PA0523	norC	nitric-oxide reductase subunit C	0	-8.9
PA0524	norB	nitric-oxide reductase subunit B	0	-9.4
PA0525		dinitrification protein NorD	5.9	-6.9
PA0526		hypothetical protein	0	-5.6
PA0527	dnr	transcriptional regulator Dnr	0	-4.8
PA0531		glutamine amidotransferase	0	2.5
PA0540		hypothetical protein	0	1.8
PA0542		hypothetical protein	0	-2
PA0543		hypothetical protein	3.8	3
PA0545		hypothetical protein	1.9	0
PA0546	metK	S-adenosylmethionine synthetase	0	-2.9
PA0547		ArsR family transcriptional regulator	-2.2	-3.3
PA0548	tktA	transketolase	0	-1.5
PA0551	epd	D-erythrose 4-phosphate dehydrogenase	0	-2.6
PA0552	pgk	phosphoglycerate kinase	0	-2.4
PA0553		hypothetical protein	2.5	0
PA0556		hypothetical protein	0	-2.2
PA0557		hypothetical protein	0	3.9
PA0558		hypothetical protein	0	1.5
PA0559		hypothetical protein	-1.9	-2.7
PA0563		hypothetical protein	-1.6	0
PA0565		hypothetical protein	0	2.7
PA0567		hypothetical protein	5.1	0
PA0572		hypothetical protein	3	1.8
PA0574		hypothetical protein	0	-2
PA0575		hypothetical protein	0	2.6
PA0578		hypothetical protein	-1.9	-3
PA0579	rpsU	30S ribosomal protein S21	-2.2	-3
PA0580	gcp	DNA-binding/iron metalloprotein/AP endonuclease	-1.8	-1.7
PA0581		glycerol-3-phosphate acyltransferase PlsY	0	1.5
PA0585		hypothetical protein	0	5
PA0586		SpoVR family protein	2.5	3.9
PA0587		hypothetical protein	2.9	3.9
PA0588		hypothetical protein	4	3.7
PA0593	pdxA	4-hydroxythreonine-4-phosphate dehydrogenase	0	-1.6
PA0595	ostA	organic solvent tolerance protein OstA	0	-1.6
PA0599		hypothetical protein	0	1.6
PA0604		ABC transporter substrate-binding protein	1.6	0
PA0607	rpe	ribulose-phosphate 3-epimerase	0	-2.3
PA0608		phosphoglycolate phosphatase	-1.7	0
PA0610	prtN	transcriptional regulator PrtN	2.6	0
PA0613		hypothetical protein	0	1.8
PA0614		hypothetical protein	0	2
PA0618		phage baseplate assembly protein	0	2
PA0628		phage late control gene D protein	0	2.1
PA0629		lytic enzyme	0	2.6
PA0630		hypothetical protein	0	2.5
PA0635		hypothetical protein	0	2.5
PA0637		hypothetical protein	0	2.3
PA0639		hypothetical protein	0	2.3
PA0641		phage-related protein. tail component	0	2.1
PA0652	vfr	cAMP-regulatory protein -loss of Vfr contributes to the reduced peak cyanide production in mucA22 mutants	-1.7	-1.6
PA0654	speD	S-adenosylmethionine decarboxylase	-3.8	-5.6
PA0656		HIT family protein	1.7	3.4
PA0659		hypothetical protein	0	-1.6
PA0663		hypothetical protein	0	-1.6
PA0664		hypothetical protein	-1.6	-1.5
PA0672	nemO	heme oxygenase	0	-17
PA0673		hypothetical protein	0	2.4
PA0679	hxcP	HcxP	0	3.1
PA0690		hypothetical protein	0	2.1
PA0703		MFS family transporter	0	1.7
PA0704		amidase	1.7	3.8
PA0706	cat	chloramphenicol acetyltransferase	-1.8	0
PA0707	toxR	transcriptional regulator ToxR	0	-13
PA0730		transferase	0	8
PA0732		hypothetical protein	3	2.4
PA0734		hypothetical protein	0	2
PA0737		hypothetical protein	3.7	0
PA0741		hypothetical protein	0	3
PA0742		hypothetical protein	0	5.4
PA0743		3-hydroxyisobutyrate dehydrogenase	2.1	3.2
PA0750	ung	uracil-DNA glycosylase	0	-1.6
PA0762	algU	RNA polymerase sigma factor AlgU	2.1	0
PA0763	mucA	anti-sigma factor MucA	3.1	0
PA0764	mucB	negative regulator for alginate biosynthesis MucB	2.1	0
PA0765	mucC	positive regulator for alginate biosynthesis MucC	1.8	0
PA0766	mucD	serine protease MucD	2	0
PA0767	lepA	GTP-binding protein LepA	0	-1.8
PA0770	rnc	ribonuclease III	-1.5	0
PA0774		hypothetical protein	-1.7	-2.7
PA0775		hypothetical protein	-1.9	-2.9
PA0776		hypothetical protein	3.3	8.8
PA0779		ATP-dependent protease	3.6	0
PA0781		hypothetical protein	0	-57
PA0782	putA	bifunctional proline dehydrogenase/pyrroline-5-carboxylate dehydrogenase	0	-3.7
PA0783	putP	sodium/proline symporter PutP	0	-3.5
PA0788		hypothetical protein	3.1	3.6
PA0789		amino acid permease	0	-3
PA0791		transcriptional regulator	2	0
PA0792	prpD	2-methylcitrate dehydratase	0	1.8
PA0797		transcriptional regulator	-1.9	0
PA0798	pmtA	phospholipid methyltransferase	0	3.1
PA0799		helicase	-1.5	-1.7
PA0800		hypothetical protein	0	-7.2
PA0801		hypothetical protein	0	-7.6
PA0802		hypothetical protein	0	-14
PA0803		hypothetical protein	0	2.7
PA0804		oxidoreductase	0	2.9
PA0808		hypothetical protein	0	2.3
PA0809	mntH2	manganese transport protein MntH	0	2.8
PA0810		haloacid dehalogenase	0	2.7
PA0811		MFS family transporter	0	2.4
PA0812		hypothetical protein	0	4.1
PA0813		hypothetical protein	2.5	4.5
PA0814		hypothetical protein	0	3.8
PA0815		transcriptional regulator	1.6	2.2
PA0826		hypothetical protein	0	2.7
PA0831	oruR	transcriptional regulator OruR	0	-1.8
PA0834		acyltransferase	0	-1.9
PA0835	pta	phosphate acetyltransferase	1.6	0
PA0836		acetate kinase	1.9	0
PA0838		glutathione peroxidase	0	2
PA0843	plcR	phospholipase accessory protein PlcR	3.1	0
PA0844	plcH	hemolytic phospholipase C	0	2.9
PA0847		hypothetical protein	0	2.3
PA0849	trxB2	thioredoxin reductase 2	0	2.2
PA0850		hypothetical protein	0	2.7
PA0851		hypothetical protein	0	3.2
PA0852	cpbD	chitin-binding protein CbpD	1.8	0
PA0853		oxidoreductase	2.6	0
PA0854	fumC2	fumarate hydratase	2.5	0
PA0855		hypothetical protein	0	1.5
PA0861		hypothetical protein	0	3
PA0862		hypothetical protein	0	2.2
PA0863		oxidoreductase	0	2.2
PA0865	hpd	4-hydroxyphenylpyruvate dioxygenase	0	1.9
PA0866	aroP2	aromatic amino acid transport protein AroP2	-1.8	0
PA0875		hypothetical protein	0	2.6
PA0878		hypothetical protein	0	16
PA0879		acyl-CoA dehydrogenase	0	22
PA0880		ring-cleaving dioxygenase	0	30
PA0881		hypothetical protein	0	37
PA0882		hypothetical protein	0	12
PA0883		acyl-CoA lyase subunit beta	0	18
PA0884		C4-dicarboxylate-binding periplasmic protein	2.9	22
PA0885		C4-dicarboxylate transporter	0	4.5
PA0886		C4-dicarboxylate transporter	0	3.8
PA0887	acsA	acetyl-CoA synthetase	0	1.6
PA0894		hypothetical protein	0	2.7
PA0895	argD	bifunctional N-succinyldiaminopimelate-aminotransferase/acetylornithine transaminase	0	-1.9
PA0896	aruF	arginine/ornithine succinyltransferase AI subunit	-1.7	-1.8
PA0897	aruG	arginine/ornithine succinyltransferase AII subunit	-1.6	-1.9
PA0898	astD	succinylglutamic semialdehyde dehydrogenase	0	-1.8
PA0903	alaS	alanyl-tRNA synthetase	0	-2
PA0904	lysC	aspartate kinase	-1.6	-2
PA0905	rsmA	carbon storage regulator	1.6	0
PA0910		hypothetical protein	0	2.2
PA0913	mgtE	Mg transporter MgtE	0	-1.9
PA0914		hypothetical protein	-2.9	0
PA0915		hypothetical protein	-2.3	0
PA0917	kup	potassium uptake protein Kup	0	1.8
PA0918		cytochrome b561	0	2.7
PA0920		hypothetical protein	1.7	0
PA0921		hypothetical protein	-2.1	-2.3
PA0925		hypothetical protein	0	-1.6
PA0926		hypothetical protein	-1.6	0
PA0928		sensor/response regulator hybrid	0	1.6
PA0929		two-component response regulator	0	-11
PA0932	cysM	cysteine synthase B	-1.6	-1.6
PA0944	purN	phosphoribosylglycinamide formyltransferase	-1.6	-2
PA0945	purM	phosphoribosylaminoimidazole synthetase	0	-1.9
PA0947		DNA replication initiation factor	-1.6	-2.4
PA0948		hypothetical protein	0	-2
PA0955		hypothetical protein	-1.7	-2.2
PA0956	proS	prolyl-tRNA synthetase	0	-1.6
PA0958	oprD	basic amino acid. basic peptide and imipenem outer membrane porin OprD precursor	0	1.9
PA0959		hypothetical protein	0	2.2
PA0960		hypothetical protein	0	2.1
PA0961		cold-shock protein	-1.5	-3.1
PA0962		DNA-binding stress protein	2.3	0
PA0963	aspS	aspartyl-tRNA synthetase	0	-1.8
PA0964		hypothetical protein	0	-2
PA0965	ruvC	Holliday junction resolvase	-1.7	-1.9
PA0967	ruvB	Holliday junction DNA helicase RuvB	0	-1.6
PA0968		hypothetical protein	-2	-2.7
PA0969	tolQ	TolQ protein	0	-2.2
PA0970	tolR	TolR protein	0	-2.5
PA0971	tolA	TolA protein	0	-1.9
PA0972	tolB	translocation protein TolB	0	-1.9
PA0973	oprL	peptidoglycan associated lipoprotein OprL precursor	-1.6	-2.1
PA0974		hypothetical protein	0	-1.7
PA0975		radical activating enzyme	-2.6	-3.7
PA0976		hypothetical protein	-2.2	-2.1
PA0979		hypothetical protein	-1.7	-1.5
PA0990		hypothetical protein	4.3	0
PA0996	pqsA	coenzyme A ligase	0	-1.9
PA0997	pqsB	PqsB	0	-2
PA0998	pqsC	PqsC	0	-2
PA0999	pqsD	3-oxoacyl-ACP synthase	0	-2
PA1000	pqsE	quinolone signal response protein	0	-2.2
PA1001	phnA	anthranilate synthase component I	0	-2.1
PA1002	phnB	anthranilate synthase component II	0	-1.8
PA1006		hypothetical protein	0	-1.7
PA1007		hypothetical protein	-1.7	-2.6
PA1010	dapA	dihydrodipicolinate synthase	0	-1.7
PA1011		hypothetical protein	0	-2
PA1012		hypothetical protein	-1.6	-2
PA1014		glycosyl transferase family protein	-1.6	-1.9
PA1027		aldehyde dehydrogenase	1.8	2
PA1028		oxidoreductase	0	2.2
PA1035		hypothetical protein	0	-2
PA1036		hypothetical protein	0	1.8
PA1038		hypothetical protein	0	1.8
PA1041		hypothetical protein	2.2	3.5
PA1042		hypothetical protein	0	2.2
PA1045	dinG	ATP-dependent DNA helicase DinG	-1.6	-1.9
PA1048		hypothetical protein	0	1.7
PA1060		hypothetical protein	0	2.1
PA1061		hypothetical protein	0	1.6
PA1062		hypothetical protein	0	2
PA1063		hypothetical protein	0	2.1
PA1065		hypothetical protein	0	2.7
PA1066		short chain dehydrogenase	0	2.1
PA1080	flgE	flagellar hook protein FlgE	1.8	0
PA1083	flgH	flagellar basal body L-ring protein	1.5	0
PA1084	flgI	flagellar basal body P-ring protein	1.6	0
PA1085	flgJ	flagellar rod assembly protein/muramidase FlgJ	1.8	0
PA1086	flgK	flagellar hook-associated protein FlgK	1.8	0
PA1087	flgL	flagellar hook-associated protein FlgL	1.9	0
PA1092	fliC	flagellin type B	2.5	0
PA1093		hypothetical protein	1.8	0
PA1094	fliD	flagellar capping protein FliD	1.9	0
PA1098	fleS	two-component sensor	0	-2.1
PA1099	fleR	two-component response regulator	0	-2.1
PA1106		hypothetical protein	1.6	3.2
PA1107		hypothetical protein	0	6.1
PA1111		hypothetical protein	5.6	0
PA1112		dehydrogenase	3.3	1.7
PA1114		hypothetical protein	2.7	0
PA1115		hypothetical protein	2.5	1.5
PA1116		hypothetical protein	-2.7	-2.8
PA1117		hypothetical protein	0	2.4
PA1118		hypothetical protein	2.5	4.1
PA1119		hypothetical protein	0	1.5
PA1120	tpbB	TpbB	0	1.8
PA1121		hypothetical protein	0	2.4
PA1122		peptide deformylase	0	1.8
PA1123		hypothetical protein	1.8	0
PA1126		hypothetical protein	0	1.9
PA1127		oxidoreductase	0	2.5
PA1130	rhlC	rhamnosyltransferase 2	1.8	5
PA1131		MFS family transporter	0	4
PA1132		hypothetical protein	-1.9	-2.2
PA1133		hypothetical protein	0	2.2
PA1134		hypothetical protein	0	-8.8
PA1137		oxidoreductase	3.1	0
PA1157		two-component response regulator	0	-1.9
PA1161	rrmA	rRNA methyltransferase	-1.7	0
PA1162	dapE	succinyl-diaminopimelate desuccinylase	-1.7	-1.7
PA1163		glucosyl transferase	0	2.6
PA1166		hypothetical protein	1.9	3.5
PA1167		hypothetical protein	0	2.4
PA1168		hypothetical protein	0	35
PA1169		lipoxygenase	2.1	25
PA1172	napc	cytochrome c-type protein NapC	2.1	5.9
PA1173	napB	cytochrome c-type protein NapB precursor	2.5	6.5
PA1174	napA	nitrate reductase catalytic subunit	2.5	5.3
PA1175	napD	NapD protein of periplasmic nitrate reductase	0	4.8
PA1176	napF	ferredoxin protein NapF	2.2	6.3
PA1177	napE	periplasmic nitrate reductase NapE	2.1	6.7
PA1178	oprH	PhoP/Q and low Mg2+ inducible outer membrane prote	0	-2.4
PA1179	phoP	two-component response regulator PhoP	0	-2.2
PA1180	phoQ	two-component sensor PhoQ	0	-1.9
PA1181		sensor protein	0	1.9
PA1183	dctA	C4-dicarboxylate transporter DctA	2.9	0
PA1188		hypothetical protein	0	1.6
PA1190		hypothetical protein	2.7	9.9
PA1191		hypothetical protein	0	2.4
PA1192		C32 tRNA thiolase	0	-1.6
PA1193		hypothetical protein	0	-1.9
PA1195		hypothetical protein	2	0
PA1196		transcriptional regulator	2.1	0
PA1202		hydrolase	2	3.9
PA1203		hypothetical protein	0	2
PA1204		hypothetical protein	0	1.6
PA1205		hypothetical protein	0	1.5
PA1208		hypothetical protein	0	2.2
PA1210		hypothetical protein	0	2.4
PA1211		hypothetical protein	3.4	4.2
PA1212		MFS transporter	3.7	3.5
PA1213		clavaminic acid synthetase	5	3.9
PA1214		sparagine synthase	5.8	3.7
PA1215		AMP-binding protein	6	3.5
PA1216		hypothetical protein	5.2	3.5
PA1217		2-isopropylmalate synthase	5.8	3.8
PA1218		hypothetical protein	4.4	4
PA1219		hypothetical protein	4.4	4.1
PA1220		hypothetical protein	5.2	3.9
PA1221		AMP-binding protein	4.3	4.1
PA1222		membrane-bound lytic murein transglycosylase A	0	-1.5
PA1228		hypothetical protein	0	-7.8
PA1232		hypothetical protein	0	2.3
PA1242		hypothetical protein	4.6	0
PA1243		sensor/response regulator hybrid	5.6	0
PA1244		hypothetical protein	0	-2.1
PA1249	aprA	alkaline metalloproteinase	2.4	2.1
PA1252		L-malate dehydrogenase	1.8	2.2
PA1254		dihydrodipicolinate synthetase	4.4	0
PA1255		hypothetical protein	2.4	2.4
PA1260		ABC transporter substrate-binding protein	2.7	0
PA1265		hypothetical protein	0	4.4
PA1268		hypothetical protein	0	2.6
PA1271		tonB-dependent receptor	-1.9	-3.2
PA1272	cobO	cob(I)yrinic acid a.c-diamide adenosyltransferase	0	-2.2
PA1273	cobB	cobyrinic acid a.c-diamide synthase	-1.6	-2.8
PA1274		hypothetical protein	0	-2.7
PA1275	cobD	cobalamin biosynthesis protein	-2	-3.3
PA1276	cobC	threonine-phosphate decarboxylase	-1.9	-3
PA1277	cobQ	cobyric acid synthase	-2	-3.5
PA1278	cobU	adenosylcobinamide kinase/adenosylcobinamide-phosphate guanylyltransferase	-1.8	-3.3
PA1279	cobT	nicotinate-nucleotide--dimethylbenzimidazole phosphoribosyltransferase	0	-2.8
PA1280		hypothetical protein	0	-2.9
PA1281	cobS	cobalamin synthase	-1.7	-2.6
PA1282		major facilitator transporter	0	-3.9
PA1285		MarR family transcriptional regulator	0	2
PA1287		glutathione peroxidase	0	2.2
PA1288		outer membrane protein	0	-2
PA1289		hypothetical protein	2	2.9
PA1290		transcriptional regulator	3.3	0
PA1296		2-hydroxyacid dehydrogenase	0	2.3
PA1299		hypothetical protein	-2.4	-3
PA1300		RNA polymerase ECF-subfamily sigma-70 factor	0	-28
PA1301		transmembrane sensor	0	-16
PA1302		heme utilization protein	0	-4.6
PA1323		hypothetical protein	5.8	0
PA1324		hypothetical protein	5.4	0
PA1325		hypothetical protein	0	2.6
PA1326	ilvA2	threonine dehydratase	0	4.2
PA1327		protease	1.9	4.2
PA1330		short chain dehydrogenase	2.2	2
PA1332		hypothetical protein	4	0
PA1337	ansB	glutaminase-asparaginase	1.8	1.8
PA1338	ggt	gamma-glutamyltranspeptidase	0	1.6
PA1339		ABC transporter ATP-binding protein	0	1.6
PA1340		ABC transporter permease	0	1.5
PA1341		ABC transporter permease	0	1.9
PA1342		ABC transporter substrate-binding protein	0	2
PA1343		hypothetical protein	0	-2.3
PA1344		short-chain dehydrogenase	2.3	2.9
PA1345		glutathione synthase	1.8	2.9
PA1346		lysine decarboxylase	0	2.8
PA1347		transcriptional regulator	0	3.9
PA1348		hypothetical protein	2.7	4.4
PA1349		hypothetical protein	2.4	6.3
PA1350		hypothetical protein	2.4	5.3
PA1351		RNA polymerase ECF-subfamily sigma-70 factor	1.9	5
PA1353		hypothetical protein	0	5
PA1354		hypothetical protein	0	2.8
PA1355		hypothetical protein	2.6	5.8
PA1356		hypothetical protein	2.3	6.9
PA1358		hypothetical protein	0	3.4
PA1360		hypothetical protein	0	-2
PA1361		transporter	0	-1.9
PA1362		hypothetical protein	2.7	0
PA1363		RNA polymerase ECF-subfamily sigma-70 factor	0	-2.8
PA1364		transmembrane sensor	0	-2.3
PA1365		siderophore receptor	0	-2.8
PA1396		two-component sensor	-1.8	0
PA1401		hypothetical protein	0	1.7
PA1404		hypothetical protein	6.1	2.2
PA1405		helicase	0	-2
PA1406		hypothetical protein	0	2
PA1408		hypothetical protein	4	2.9
PA1409	aphA	acetylpolyamine aminohydrolase	2.1	0
PA1414		hypothetical protein	3.8	1.6
PA1415		hypothetical protein	1.9	2.8
PA1419		transporter	0	2.5
PA1423		chemotaxis transducer	4.6	0
PA1429		cation-transporting P-type ATPase	3.9	-3
PA1430	lasR	transcriptional regulator LasR	0	1.9
PA1432	lasI	autoinducer synthesis protein LasI	2.3	0
PA1440		hypothetical protein	0	1.7
PA1441		hypothetical protein	1.6	0
PA1452	flhA	flagellar biosynthesis protein FlhA	0	-1.7
PA1458		two-component sensor	1.5	0
PA1462		plasmid partitioning protein	0	1.5
PA1463		CheW domain-containing protein	0	1.6
PA1470		short chain dehydrogenase	2	2.3
PA1473		FlhB domain-containing protein	0	1.8
PA1474		hypothetical protein	1.7	1.9
PA1475	ccmA	cytochrome c biogenesis protein CcmA	0	-2
PA1479	ccmE	cytochrome c-type biogenesis protein CcmE	0	-1.7
PA1482	ccmH	cytochrome C-type biogenesis protein CcmH	0	-1.7
PA1483	cycH	cytochrome c-type biogenesis protein	0	-2
PA1484		transcriptional regulator	0	1.6
PA1485		amino acid permease	0	4
PA1491		transporter	0	2.9
PA1492		hypothetical protein	0	2.2
PA1494		hypothetical protein	2.2	0
PA1505	moaA2	molybdenum cofactor biosynthesis protein A	0	2.1
PA1507		transporter	0	1.8
PA1513		hypothetical protein	2.1	0
PA1515	alc	allantoicase	2.3	0
PA1516		hypothetical protein	2.5	0
PA1517		hypothetical protein	2.4	0
PA1519		transporter	2.7	0
PA1522		xanthine dehydrogenase accessory factor X	1.9	0
PA1523	xdhB	xanthine dehydrogenase	2.8	2.1
PA1524	xdhA	xanthine dehydrogenase	2.7	2.2
PA1532	dnaX	DNA polymerase III subunits gamma and tau	0	-1.6
PA1533		hypothetical protein	0	-1.8
PA1534	recR	recombination protein RecR	0	-1.8
PA1535		acyl-CoA dehydrogenase	0	-1.9
PA1537		short-chain dehydrogenase	2.8	0
PA1544	anr	transcriptional regulator Anr	0	1.5
PA1545	PemB	protein secretion by the type III secretion system	2.4	0
PA1546	hemN	coproporphyrinogen III oxidase	1.9	-4.8
PA1549		cation-transporting P-type ATPase	0	-1.8
PA1555		cytochrome c oxidase. cbb3-type subunit III	3.8	-6.3
PA1556		cbb3-type cytochrome c oxidase subunit II	4.4	-8
PA1557		cbb3-type cytochrome c oxidase subunit I	3.5	-5.5
PA1561	aer	aerotaxis receptor Aer	2.4	-1.5
PA1562	acnA	aconitate hydratase	4.9	2.2
PA1563		RNA 2'-O-ribose methyltransferase	0	-1.7
PA1565		oxidoreductase	0	2.5
PA1566		glutamine synthetase	1.7	3.6
PA1567		glycine/D-amino acid oxidase	2.1	3.4
PA1571		hypothetical protein	3.7	3.3
PA1574		hypothetical protein	-1.7	-1.6
PA1575		hypothetical protein	0	2.9
PA1580	gltA	type II citrate synthase	0	-2
PA1587	lpdG	dihydrolipoamide dehydrogenase	1.7	0
PA1591		hypothetical protein	-2	-1.8
PA1596	htpG	heat shock protein 90	2.8	-2.3
PA1597		hypothetical protein	4.3	0
PA1600		cytochrome c	0	2.5
PA1601		aldehyde dehydrogenase	1.7	2.1
PA1603		transcriptional regulator	0	1.8
PA1604		hypothetical protein	2.6	0
PA1605		hypothetical protein	3.4	0
PA1606		hypothetical protein	4.3	0
PA1612		hypothetical protein	-1.9	-1.8
PA1613		hypothetical protein	0	-1.8
PA1617		AMP-binding protein	1.6	0
PA1619		transcriptional regulator	0	4.9
PA1620		hypothetical protein	0	4.8
PA1621		hydrolase	0	1.7
PA1631		acyl-CoA dehydrogenase	0	2
PA1636	kdpD	two-component sensor KdpD	0	1.5
PA1638		glutaminase	0	-1.8
PA1639		hypothetical protein	-1.8	-1.7
PA1641		lipoprotein	0	1.8
PA1651		transporter	0	2.8
PA1654		aminotransferase	0	-2.1
PA1655		glutathione S-transferase	0	-1.8
PA1656		hypothetical protein	0	-2.5
PA1657		hypothetical protein	0	-3.3
PA1658		hypothetical protein	0	-3.2
PA1659		hypothetical protein	0	-2.4
PA1660		hypothetical protein	0	-3.3
PA1661		hypothetical protein	0	-2.2
PA1662		ClpA/B-type protease	0	-2.9
PA1663		transcriptional regulator	0	-3.4
PA1664		hypothetical protein	0	-3
PA1665		hypothetical protein	0	-3.1
PA1666		lipoprotein	0	-2.8
PA1667		hypothetical protein	0	-2.1
PA1668		hypothetical protein	0	-2.2
PA1669		hypothetical protein	0	-2.7
PA1670	stp1	serine/threonine phosphoprotein phosphatase Stp1	0	-2.2
PA1671	stk1	serine-threonine kinase Stk1	0	-2
PA1672		hypothetical protein	0	1.5
PA1673		hypothetical protein	3.4	-5.5
PA1674	folE	GTP cyclohydrolase I	-1.7	0
PA1676		hypothetical protein	0	2.2
PA1679		hypothetical protein	1.6	0
PA1687	speE	spermidine synthase	0	-2
PA1688		hypothetical protein	0	-1.6
PA1689		hypothetical protein	0	-1.7
PA1690	pscU	translocation protein in type III secretion	-2.4	-5.1
PA1693	pscR	type III secretion system protein	0	-5.1
PA1694	pscQ	type III secretion system protein	0	-6.7
PA1695	pscP	translocation protein in type III secretion	0	-7.5
PA1696	pscO	translocation protein in type III secretion	0	-5.6
PA1697	pscN	type III secretion system ATPase	0	-6.6
PA1698	popN	Type III secretion outer membrane protein PopN precursor	-2.3	-5.2
PA1699		protein in type III secretion	0	-5.9
PA1700		type III secretion protein	0	-5.3
PA1701		hypothetical protein	0	-8.5
PA1702		hypothetical protein	0	-5.8
PA1703	pcrD	type III secretory apparatus protein PcrD	-2.2	-3.8
PA1704	pcrR	transcriptional regulator protein PcrR	0	-3
PA1713	exsA	transcriptional regulator ExsA	-1.7	0
PA1714		hypothetical protein	0	-1.8
PA1715	pscB	type III export apparatus protein	-1.8	-2.4
PA1716	pscC	Type III secretion outer membrane protein PscC precursor	-2.1	-2.8
PA1717	pscD	type III export protein PscD	0	-2.8
PA1721	pscH	type III export protein PscH	0	-2.4
PA1723	pscJ	pscJ type III export protein	0	-2.4
PA1724	pscK	PscK type III export protein	-2.2	-3.2
PA1725	pscL	type III secretion system protein	0	-3.2
PA1726	bglX	beta-glucosidase	0	-1.9
PA1728		hypothetical protein	2.2	6
PA1729		hypothetical protein	0	3
PA1730		hypothetical protein	2	3.3
PA1731		hypothetical protein	1.9	3.2
PA1732		transglutaminase	2.1	3.2
PA1733		hypothetical protein	1.9	3.2
PA1737		3-hydroxyacyl-CoA dehydrogenase	2.4	1.5
PA1741		hypothetical protein	0	1.5
PA1742		amidotransferase	0	1.6
PA1745		hypothetical protein	2.3	4.2
PA1746		hypothetical protein	3.5	-3.8
PA1750	aroF-1	phospho-2-dehydro-3-deoxyheptonate aldolase	0	-1.6
PA1753		universal stress protein	0	2.2
PA1754	cysB	transcriptional regulator CysB	0	1.5
PA1756	cysH	phosphoadenosine phosphosulfate reductase	-1.7	-2
PA1758	pabB	para-aminobenzoate synthase component I	0	-1.8
PA1759		transcriptional regulator	0	1.8
PA1760		transcriptional regulator	0	2.1
PA1761		hypothetical protein	0	3.1
PA1762		hypothetical protein	0	3.2
PA1763		hypothetical protein	0	2.4
PA1766		hypothetical protein	0	-1.8
PA1767		hypothetical protein	0	-1.7
PA1768		hypothetical protein	0	-1.6
PA1771		esterase	-1.7	-5.9
PA1778	cobA	uroporphyrin-III C-methyltransferase	-1.6	1.9
PA1779		assimilatory nitrate reductase	-1.7	1.7
PA1780	nirD	assimilatory nitrite reductase small subunit	-1.8	1.8
PA1781	nirB	assimilatory nitrite reductase large subunit	0	1.6
PA1782		serine/threonine-protein kinase	0	2.4
PA1783	nasA	nitrate transporter	0	2.4
PA1784		lyase	2	5.9
PA1785	nasT	hypothetical protein - regulation of nitrate assimilation	1.8	3.4
PA1786	nasS	hypothetical protein	1.7	3
PA1789		hypothetical protein	2.7	1.7
PA1791		hypothetical protein	-1.7	-2.9
PA1797		beta-lactamase	0	-2.1
PA1800	tig	trigger factor	0	-2.5
PA1805	ppiD	peptidyl-prolyl cis-trans isomerase D	0	-2.3
PA1806	fabI	NADH-dependent enoyl-ACP reductase	0	-1.5
PA1807		ABC transporter ATP-binding protein	0	-1.7
PA1810	nppA2	ABC transporter substrate-binding protein NppA2	0	-1.5
PA1813		hydroxyacylglutathione hydrolase	0	1.7
PA1814		hypothetical protein	0	1.7
PA1815	rnhA	ribonuclease H	-1.6	0
PA1816	dnaQ	DNA polymerase III subunit epsilon	-1.5	0
PA1817		hypothetical protein	0	1.8
PA1824		hypothetical protein	-2.4	-3
PA1826		LysR family transcriptional regulatory protein	2	1.9
PA1833		oxidoreductase	1.9	0
PA1835		hypothetical protein	0	2.6
PA1836		transcriptional regulator	0	1.9
PA1837		hypothetical protein	-2.2	-7.2
PA1838	cysI	sulfite reductase	-2.5	-9.3
PA1839		ribosomal RNA large subunit methyltransferase N	-2.3	-2.4
PA1841		hypothetical protein	0	-2
PA1844		hypothetical protein	0	-4.6
PA1845		hypothetical protein	0	-3.2
PA1846	cti	cis/trans isomerase	0	-2
PA1847		hypothetical protein	0	1.5
PA1851		two-component response regulator	0	3.9
PA1852		hypothetical protein	0	2.1
PA1856	ccoN-2	cbb3-type cytochrome c oxidase subunit I	0	-6.4
PA1859		LysR family transcriptional regulator	0	1.8
PA1860		hypothetical protein	2.1	4.6
PA1863	modA	molybdate-binding periplasmic protein precursor modA	0	2.2
PA1864		TetR family transcriptional regulator	0	3.6
PA1870		hypothetical protein	2.7	0
PA1871	lasA	LasA protease	4.3	2.2
PA1874		hypothetical protein	2.1	2.1
PA1875		outer membrane protein	0	1.9
PA1876		ABC transporter ATP-binding protein/permease	0	2
PA1877		secretion protein	0	1.9
PA1880		oxidoreductase	2.1	3.6
PA1881		oxidoreductase	0	4
PA1887		hypothetical protein	3.6	3.4
PA1888		hypothetical protein	6.3	3.1
PA1889		hypothetical protein	2.3	0
PA1891		hypothetical protein	0	3.6
PA1892		hypothetical protein	0	3.5
PA1893		hypothetical protein	0	2.8
PA1894		hypothetical protein	-2	3.1
PA1895		hypothetical protein	0	3.9
PA1896		hypothetical protein	0	3.8
PA1897		hypothetical protein	0	4.6
PA1898	qscR	transcriptional regulator	0	3
PA1900	phzB2	phenazine biosynthesis protein	2	0
PA1901	phzC2	phenazine biosynthesis protein PhzC	3.7	0
PA1905	phzG1	pyrodoxamine 5'-phosphate oxidase	5.2	-2.7
PA1911		transmembrane sensor	0	-9.8
PA1912		ECF subfamily RNA polymerase sigma-70 factor	0	-5.4
PA1914		hypothetical protein	2.4	3.8
PA1915		regulatory protein	0	2
PA1919		radical SAM protein	2.2	-9.5
PA1920		anaerobic ribonucleoside triphosphate reductase	2.4	-9.9
PA1921		hypothetical protein	5.3	0
PA1922		TonB-dependent receptor	0	-6
PA1925		hypothetical protein	0	-7.2
PA1926		hypothetical protein	-1.6	-2.2
PA1930		chemotaxis transducer	2.9	6.9
PA1931		ferredoxin	5.7	6.7
PA1932		hydroxylase molybdopterin-containing subunit	9.1	3.7
PA1933		hydroxylase large subunit - part of the hutUHIG operon involved in histidine catabolism	9.1	3.1
PA1934		hypothetical protein	0	-2.6
PA1943		hypothetical protein	0	2.2
PA1944		30S ribosomal protein S6 modification protein	1.6	2.6
PA1945		sigma-54 dependent transcriptional regulator	0	3.3
PA1946	rbsB	ribose ABC transporter substrate-binding protein	0	1.6
PA1947	rbsA	ribose transporter	0	2.7
PA1951		hypothetical protein	1.6	4.8
PA1954		hypothetical protein	0	4.1
PA1959	bacA	UDP pyrophosphate phosphatase	-2.1	-3.3
PA1963		hypothetical protein	0	2.4
PA1964		ABC transporter ATP-binding protein	0	-1.9
PA1967		hypothetical protein	2.6	0
PA1971	braZ	branched-chain amino acid transport carrier	0	-2.2
PA1976		two-component sensor	2.5	0
PA1980		two-component response regulator	0	3.9
PA1985	pqqA	coenzyme PQQ synthesis protein PqqA	3.3	4.3
PA1986	pqqB	pyrroloquinoline quinone biosynthesis protein PqqB	3.7	3.7
PA1987	pqqC	pyrroloquinoline quinone biosynthesis protein PqqC	2.9	2.5
PA1988	pqqD	pyrroloquinoline quinone biosynthesis protein PqqD	2.5	2.8
PA1989	pqqE	pyrroloquinoline quinone biosynthesis protein PqqE	3	2.5
PA1990		peptidase	2.6	2.5
PA1993		major facilitator superfamily transporter	-2.1	0
PA1994		hypothetical protein	0	2
PA1995		hypothetical protein	0	1.7
PA1997		acetoacetyl-CoA synthetase	2.2	2.3
PA1998		LysR family transcriptional regulator	0	2.3
PA1999		CoA transferase. subunit A	0	-1.7
PA2000		CoA transferase subunit B	0	-2
PA2002		hypothetical protein	-2.1	0
PA2003	bdhA	3-hydroxybutyrate dehydrogenase	2.1	1.7
PA2011	gnyL	hydroxymethylglutaryl-CoA lyase	0	-2
PA2012	gnyA	alpha subunit of geranoyl-CoA carboxylase. GnyA	0	-2.2
PA2013	gnyH	gamma-carboxygeranoyl-CoA hydratase	0	-2
PA2014	gnyB	acyl-CoA carboxyltransferase subunit beta	0	-2.3
PA2015	gnyD	citronelloyl-CoA dehydrogenase. GnyD	0	-2.1
PA2016	gnyR	regulatory gene of gnyRDBHAL cluster. GnyR	0	-2.5
PA2018	amrB	multidrug efflux protein	0	-3.1
PA2019		periplasmic multidrug efflux lipoprotein	0	-3.5
PA2020		transcriptional regulator	0	-1.7
PA2021		hypothetical protein	8.7	1.9
PA2022		nucleotide sugar dehydrogenase	2.9	0
PA2023	galU	UTP-glucose-1-phosphate uridylyltransferase	2	0
PA2024		ring-cleaving dioxygenase	3.3	4.9
PA2026		bile acid/Na+ symporter family transporter	0	2.6
PA2027		hypothetical protein	0	5.9
PA2030		hypothetical protein	3.2	20
PA2031		hypothetical protein	3.3	20
PA2032		transcriptional regulator	1.7	1.9
PA2033		hypothetical protein	0	-3.5
PA2035		thiamine pyrophosphate protein	0	2.7
PA2042		serine/threonine transporter SstT	-2	-1.9
PA2043		pseudouridylate synthase	-1.9	-2
PA2046		hypothetical protein	5.3	0
PA2047	cmrA	AraC family transcriptional regulator	0	1.8
PA2048		Antibiotic biosynthesis monooxygenase	0	2.2
PA2056		LysR family transcriptional regulator	0	-1.9
PA2062		pyridoxal-phosphate dependent protein	0	-3.1
PA2063		hypothetical protein	-1.9	-3.4
PA2066		hypothetical protein	0	1.5
PA2067		hydrolase	0	1.5
PA2070		TonB dependent receptor	0	2.3
PA2071	fusA2	elongation factor G	3.1	3.2
PA2072		sensory box protein	2	4.6
PA2075		hypothetical protein	0	3.3
PA2080		kynureninase	0	-1.8
PA2083		ring-hydroxylating dioxygenase. large terminal subunit	0	-2.4
PA2084		asparagine synthetase. glutamine-hydrolysing	0	-4.3
PA2107		hypothetical protein	8.7	2.8
PA2108		thiamine pyrophosphate protein	9.7	3.3
PA2109		hypothetical protein	-1.9	0
PA2110		hypothetical protein	-2	0
PA2111		hypothetical protein	-2	0
PA2112		LamB/YcsF family protein	-1.8	0
PA2113		porin	-2.1	0
PA2114		major facilitator transporter	-1.7	0
PA2122		hypothetical protein	0	2.8
PA2123		LysR family transcriptional regulator	0	1.9
PA2126		hypothetical protein	2.4	-1.9
PA2127		hypothetical protein	1.9	-3.4
PA2134		hypothetical protein	12	4.3
PA2135		transporter	10	3.7
PA2136		hypothetical protein	10	5.1
PA2137		hypothetical protein	4	3.4
PA2138	ligD	ATP-dependent DNA ligase - DNA repair	4.3	3.5
PA2140		metallothionein	17	6.6
PA2141		ompetence-damaged protein	11	4.5
PA2142		short-chain dehydrogenase	10	3.8
PA2143		hypothetical protein	7.5	2.4
PA2144	glgP	glycogen phosphorylase	8.4	2.6
PA2145		hypothetical protein	4.3	3.2
PA2146		hypothetical protein	5.7	19
PA2147	katE	hydroperoxidase II - heme binding/response to oxidative stress	14	3.9
PA2148		hypothetical protein	11	3.6
PA2149		hypothetical protein	8.7	2.5
PA2150		KU domain-containing protein	11	4
PA2151		hypothetical protein	10	2.9
PA2152		trehalose synthase	11	2.7
PA2153	glgB	glycogen branching protein	10	2.5
PA2154		hypothetical protein	7.6	3.6
PA2155		cardiolipin synthase 2	9.5	3.9
PA2156		hypothetical protein	11	3.7
PA2157		hypothetical protein	11	3.7
PA2158		alcohol dehydrogenase	11	3.6
PA2159		hypothetical protein	9.7	2.9
PA2160		glycosyl hydrolase	10	2.8
PA2161		hypothetical protein	10	2.8
PA2162		maltooligosyl trehalose synthase	9.5	2.6
PA2163		4-alpha-glucanotransferase	10	2.7
PA2164		glycosyl hydrolase	9.6	2.9
PA2165	glgA	glycogen (starch) synthase	9.3	3.1
PA2166		hypothetical protein	5.7	3.9
PA2167		hypothetical protein	6.5	2.7
PA2168		hypothetical protein	7	3.1
PA2169		hypothetical protein	10	4.5
PA2171		hypothetical protein	12	4.1
PA2172		hypothetical protein	14	3.7
PA2173		hypothetical protein	14	3.5
PA2174		hypothetical protein	2.4	5.9
PA2175		hypothetical protein	6.9	0
PA2176		hypothetical protein	9.1	2.4
PA2177		sensor/response regulator hybrid	4.3	2.7
PA2178		hypothetical protein	9	3.5
PA2179		hypothetical protein	11	3.8
PA2180		hypothetical protein	11	3.5
PA2181		carboxylate-amine ligase	9.8	4.1
PA2187		hypothetical protein	9.7	3.6
PA2189		hypothetical protein	7	3.3
PA2193	hcnA	hydrogen cyanide synthase HcnA	0	-4.8
PA2194	hcnB	hydrogen cyanide synthase HcnB	1.8	-5.6
PA2195	hcnC	hydrogen cyanide synthase HcnC	2.2	-4.9
PA2197		hypothetical protein	3.5	4.9
PA2202		amino acid ABC transporter permease	-3.7	-19
PA2203		amino acid permease	-3.3	-18
PA2204		ABC transporter substrate-binding protein	-3.6	-19
PA2235	pslE	hypothetical protein	0	2.7
PA2236	pslF	hypothetical protein	0	3.2
PA2237	pslG	glycosyl hydrolase	0	4.3
PA2238	pslH	hypothetical protein	0	3
PA2239	pslI	transferase	0	3.8
PA2240	pslJ	hypothetical protein	0	3
PA2241	pslK	hypothetical protein	0	3.1
PA2242	pslL	hypothetical protein	0	3.4
PA2244	pslN	hypothetical protein	7.5	0
PA2245	pslO	hypothetical protein	8.3	0
PA2247	bkdA1	2-oxoisovalerate dehydrogenase subunit alpha	0	-3.5
PA2248	bkdA2	2-oxoisovalerate dehydrogenase subunit beta	0	-3
PA2249	bkdB	branched-chain alpha-keto acid dehydrogenase subunit E2	0	-3
PA2250	lpdV	dihydrolipoamide dehydrogenase	0	-3.1
PA2259	ptxS	transcriptional regulator PtxS	0	2.1
PA2260		hypothetical protein	0	2
PA2261		2-ketogluconate kinase	1.6	2
PA2262		2-ketogluconate transporter	1.5	1.9
PA2263		2-hydroxyacid dehydrogenase	1.8	2.4
PA2264		hypothetical protein	0	2
PA2265	gnd	gluconate dehydrogenase	0	1.9
PA2266		cytochrome c precursor	1.7	2
PA2268		hypothetical protein	4.6	0
PA2273		redox-sensing activator of soxS	2.4	0
PA2274		hypothetical protein	2.6	0
PA2275		alcohol dehydrogenase	0	2.5
PA2281		AraC family transcriptional regulator	0	-1.8
PA2289		TonB-dependent receptor	0	1.6
PA2290	gcd	glucose dehydrogenase	1.6	2.2
PA2291		glucose-sensitive porin	0	2
PA2299		GntR family transcriptional regulator	1.7	0
PA2300	chiC	chitinase	2.2	1.7
PA2301		tRNA synthase	2	2
PA2302		non-ribosomal peptide synthetase	3.2	1.7
PA2303		regulatory protein	2.3	2
PA2304		regulatory protein	2.6	2
PA2306		amino acid transporter LysE	0	4.6
PA2311		hypothetical protein	0	-5.1
PA2312		XRE family transcriptional regulator	0	-10
PA2314		major facilitator transporter	0	2.7
PA2320	gntR	transcriptional regulator GntR	0	1.6
PA2322	gnuT	gluconate permease	0	-2.3
PA2327		ABC transporter permease	0	-2.6
PA2328		hypothetical protein	-2.6	-2.2
PA2329		ABC transporter ATP-binding protein	-2.3	-2.4
PA2330		hypothetical protein	-2	-2.2
PA2331		hypothetical protein	-2.6	-2.1
PA2337	mtlR	transcriptional regulator MtlR	0	1.7
PA2338		maltose/mannitol ABC transporter substrate-binding protein	0	2.4
PA2345		hypothetical protein	0	2.6
PA2352		glycerophosphoryl diester phosphodiesterase	-2	-3.6
PA2355		FMNH2-dependent monooxygenase	0	2
PA2360	hsiA3	HsiA3 (tssA3)	0	4.3
PA2361	icmF3	IcmF3 (tssM3)	0	4.7
PA2362		hypothetical protein	0	4.9
PA2363	hsiJ3	HsiJ3 (tssK3)	0	3.6
PA2364	lip3	Lip3 (tssJ3)	0	4.4
PA2365	hsiB3	HsiB3 (tssB3)	0	10
PA2366	hsiC3	hsiC3	1.9	8.4
PA2367	hcp3	Hcp3	0	8.4
PA2368	hsiF3	HsiF3 (tssE3)	0	9.5
PA2369	hsiG3	HsiG3 (tssF3)	0	8.7
PA2370	hsiH3	HsiH3 (tssG3)	0	9.6
PA2371	clpV3	ClpV3	0	7.4
PA2373	vgrG3	VgrG3	0	5.9
PA2374	tseF	TseF	0	3.7
PA2375		hypothetical protein	0	5.6
PA2376		transcriptional regulator	0	2.4
PA2378		aldehyde dehydrogenase	0	2.4
PA2379		oxidoreductase	0	2.4
PA2380		hypothetical protein	0	1.6
PA2381		hypothetical protein	2.6	0
PA2384		hypothetical protein	0	-19
PA2385	pvdQ	penicillin acylase-related protein	0	-130
PA2386	pvdA	L-ornithine N5-oxygenase	0	-68
PA2389		hypothetical protein	0	-9.9
PA2390		ABC transporter ATP-binding protein/permease	0	-10
PA2391		outer membrane protein	0	-11
PA2392	pvdP	protein PvdP	0	-31
PA2393		dipeptidase	0	-81
PA2394	pvdN	protein PvdN	0	-130
PA2395	pvdO	protein PvdO	0	-140
PA2396	pvdF	pyoverdine synthetase F	0	-8.1
PA2397	pvdE	pyoverdine biosynthesis protein PvdE	0	-37
PA2398	fpvA	ferripyoverdine receptor	0	-24
PA2399	pvdD	pyoverdine synthetase D	0	-12
PA2400	pvdJ	protein PvdJ	0	-19
PA2402		peptide synthase	0	-22
PA2409		ABC transporter permease	0	-18
PA2411		thioesterase	0	-31
PA2412		hypothetical protein	0	-50
PA2413	pvdH	diaminobutyrate--2-oxoglutarate aminotransferase	0	-11
PA2414	sndH	L-sorbosone dehydrogenase	6.4	0
PA2415		hypothetical protein	7.5	2.6
PA2416	treA	trehalase	3	0
PA2418		pirin-related protein	0	2.8
PA2419		hydrolase	2.6	4.2
PA2420		porin	0	2.9
PA2422		hypothetical protein	4.1	0
PA2423		hypothetical protein	0	3.5
PA2424	pvdL	peptide synthase	0	-80
PA2425	pvdG	protein PvdG	0	-81
PA2426	pvdS	extracytoplasmic-function sigma-70 factor	-2	-52
PA2427		hypothetical protein	0	-39
PA2430		hypothetical protein	0	3.7
PA2431		hypothetical protein	0	2.7
PA2433		hypothetical protein	7.4	2.2
PA2436		hypothetical protein	0	-1.6
PA2437		hypothetical protein	0	-2.3
PA2438		hypothetical protein	0	-2.1
PA2439		hypothetical protein	0	-1.9
PA2440		hypothetical protein	0	13
PA2441		hypothetical protein	2	14
PA2442	gcvT2	glycine cleavage system protein T2	0	1.5
PA2443	sdaA	L-serine dehydratase	0	1.6
PA2444	glyA2	serine hydroxymethyltransferase	-2.3	-16
PA2445	gcvP2	glycine dehydrogenase	0	-7.2
PA2446	gcvH2	glycine cleavage system protein H	-1.9	-5.9
PA2448		hypothetical protein	2.4	1.7
PA2453		hypothetical protein	0	-4.1
PA2454		hypothetical protein	0	-2
PA2463		hypothetical protein	0	-2.5
PA2466		TonB-dependent receptor	0	-4.8
PA2467		transmembrane sensor	0	-6.5
PA2468		ECF subfamily RNA polymerase sigma-70 factor	0	-5.4
PA2475		cytochrome P450	0	3.4
PA2483		hypothetical protein	1.7	0
PA2484		TetR family transcriptional regulator	0	1.5
PA2485		hypothetical protein	4.9	0
PA2486		hypothetical protein	5	1.9
PA2489		AraC family transcriptional regulator	0	1.8
PA2490		hypothetical protein	0	3
PA2491		oxidoreductase	0	1.6
PA2500		cyanate permease	0	1.8
PA2502		kinase	-2	-2.5
PA2503		hypothetical protein	-2	-2.7
PA2504		hypothetical protein	3.2	4.1
PA2507	catA	catechol 1.2-dioxygenase	0	4.5
PA2508	catC	muconolactone delta-isomerase	0	4.3
PA2509	catB	muconate cycloisomerase I	0	5.1
PA2511		transcriptional regulator	0	4.9
PA2512	antA	anthranilate dioxygenase large subunit	-2.3	1.8
PA2514	antC	anthranilate dioxygenase reductase	-3	0
PA2518	xylX	toluate 1.2-dioxygenase subunit alpha	0	2.9
PA2519	xylS	transcriptional regulator XylS	0	3.3
PA2525		outer membrane protein	0	-1.8
PA2526		efflux transporter	0	-1.9
PA2531		aminotransferase	0	-5.4
PA2541		CDP-alcohol phosphatidyltransferase	0	1.8
PA2544		hypothetical protein	0	3
PA2549		TerC family protein	2.2	0
PA2555		AMP-binding protein	0	-1.6
PA2557		AMP-binding protein	-1.7	-2.3
PA2560		hypothetical protein	0	2.2
PA2562		hypothetical protein	2.1	3.9
PA2564		hypothetical protein	2.4	4.3
PA2565		hypothetical protein	2.2	3.1
PA2566		hypothetical protein	2.8	4.3
PA2568		hypothetical protein	0	1.7
PA2569		hypothetical protein	3.2	2
PA2570	pa1L	PA-I galactophilic lectin	2.5	6.7
PA2571		signal transduction histidine kinase	1.7	4.2
PA2572		two-component response regulator	1.8	3.9
PA2573		methyl-accepting chemotaxis transducer	2.1	3.3
PA2575		hypothetical protein	2	0
PA2581		hypothetical protein	0	-1.8
PA2590		outer membrane receptor protein	0	2.2
PA2591		LuxR family transcriptional regulator	0	2.2
PA2592		periplasmic spermidine/putrescine-binding protein	0	1.6
PA2604		hypothetical protein	0	2
PA2605		sulfur transfer complex subunit TusD	0	1.8
PA2606		sulfur relay protein TusC	0	2.2
PA2607		hypothetical protein	0	1.9
PA2608		hypothetical protein	0	1.6
PA2609		hypothetical protein	0	1.7
PA2610		hypothetical protein	0	2.1
PA2618		arginyl-tRNA-protein transferase	3.1	3.8
PA2619	infA	translation initiation factor IF-1	-2.1	-2.9
PA2620	clpA	ATP-dependent Clp protease. ATP-binding subunit ClpA	2.2	2
PA2621	clpS	ATP-dependent Clp protease adaptor protein ClpS	0	1.8
PA2622	cspD	cold-shock protein CspD	0	4.6
PA2623	icd	isocitrate dehydrogenase	0	1.8
PA2626	mnmA	tRNA-specific 2-thiouridylase MnmA	0	-1.7
PA2627		hypothetical protein	0	-1.7
PA2629	purB	adenylosuccinate lyase	0	-2.8
PA2630		hypothetical protein	0	-3.1
PA2633		hypothetical protein	0	2.2
PA2635		hypothetical protein	0	1.9
PA2653		transporter	-3.1	-6.3
PA2659		hypothetical protein	0	1.5
PA2662		hypothetical protein	3.4	2.2
PA2663		hypothetical protein	2.4	2
PA2664	fhp	nitric oxide dioxygenase	2.2	2.2
PA2666		6-pyruvoyl-tetrahydropterin synthase	-2.2	0
PA2679		hypothetical protein	1.6	2.3
PA2682		hypothetical protein	-1.8	2.3
PA2684		hypothetical protein	0	-2
PA2685		hypothetical protein	0	-1.6
PA2687	pfeS	two-component sensor PfeS	0	-7.9
PA2694		thioredoxin	2	0
PA2696		transcriptional regulator	0	1.9
PA2699		hypothetical protein	4.2	3.1
PA2700		porin	0	4.1
PA2701		MFS transporter	2.8	3.6
PA2704		AraC family transcriptional regulator	1.6	2.6
PA2705		hypothetical protein	1.7	0
PA2708		hypothetical protein	4.3	1.7
PA2709	cysK	cysteine synthase A	0	1.7
PA2710		hypothetical protein	0	2.2
PA2716		FMN oxidoreductase	2	3.9
PA2717	cpo	chloroperoxidase	3.3	6.9
PA2718		MerR family transcriptional regulator	0	2.5
PA2719		hypothetical protein	0	2
PA2721		hypothetical protein	1.8	6.1
PA2722		hypothetical protein	0	6.1
PA2723		hypothetical protein	0	2.8
PA2724		hypothetical protein	0	1.9
PA2727		hypothetical protein	0	-1.6
PA2739	pheT	phenylalanyl-tRNA synthetase subunit beta	0	-1.6
PA2741	rplT	50S ribosomal protein L20	-1.6	-1.8
PA2742	rpmI	50S ribosomal protein L35	-1.6	-1.8
PA2746		hypothetical protein	1.7	11
PA2747		hypothetical protein	4.4	2.3
PA2751		hypothetical protein	4.8	0
PA2753		hypothetical protein	4.4	-3.3
PA2754		hypothetical protein	4.8	0
PA2756		hypothetical protein	0	1.5
PA2760		outer membrane OprD family porin	-2.5	-2.8
PA2761		hypothetical protein	-3.7	-12
PA2764		hypothetical protein	0	2.8
PA2765		hypothetical protein	0	-2.5
PA2769		hypothetical protein	-1.8	0
PA2773		hypothetical protein	3	0
PA2774		hypothetical protein	0	-1.8
PA2775		hypothetical protein	-2.3	-2.2
PA2777		formate/nitrate transporter	4.9	0
PA2778		hypothetical protein	1.8	3.2
PA2779		hypothetical protein	2.3	3.4
PA2780		hypothetical protein	0	4.6
PA2781		hypothetical protein	0	4.8
PA2787	cpg2	glutamate carboxypeptidase	0	5.1
PA2788		chemotaxis transducer	2.9	0
PA2790		hypothetical protein	0	3.1
PA2792		hypothetical protein	0	-2.2
PA2793		hypothetical protein	0	-2
PA2795		tRNA-dihydrouridine synthase A	-1.6	-1.7
PA2796	tal	transaldolase B	0	1.6
PA2799		hypothetical protein	2.2	4
PA2806	queF	7-cyano-7-deazaguanine reductase	-1.8	-1.9
PA2811		ABC transporter permease	0	-1.5
PA2815	fadE	acyl-CoA dehydrogenase	5.4	1.8
PA2816		hypothetical protein	3.6	2.6
PA2821		glutathione S-transferase	0	1.6
PA2823		hypothetical protein	0	-1.5
PA2825		MarR family transcriptional regulator	2.2	0
PA2826		glutathione peroxidase	2.2	0
PA2827		methionine sulfoxide reductase B	0	2
PA2828		aminotransferase	-1.6	-2.1
PA2829		hypothetical protein	-2.4	-3.2
PA2830	htpX	heat shock protein HtpX	0	-2
PA2839		hypothetical protein	0	2.2
PA2840		ATP-dependent RNA helicase	-2.7	-5.3
PA2841		enoyl-CoA hydratase	0	2.1
PA2842		hypothetical protein	0	-1.6
PA2850	ohr	organic hydroperoxide resistance protein	0	-2.3
PA2851	efp	elongation factor P	-1.8	-2.9
PA2864		hypothetical protein	0	2.4
PA2867		chemotaxis transducer	0	-1.6
PA2868		hypothetical protein	0	2
PA2869		hypothetical protein	0	2.8
PA2870		hypothetical protein	0	3.8
PA2872		hypothetical protein	0	1.5
PA2876	pyrF	orotidine 5'-phosphate decarboxylase	0	-1.9
PA2883		hypothetical protein	3.1	2.1
PA2888		biotin-dependent carboxylase	2.3	0
PA2889		acyl-CoA dehydrogenase	2.1	0
PA2891		biotin carboxylase	1.9	0
PA2893		long-chain-acyl-CoA synthetase	0	2.4
PA2895	sbrR	sbrR	2.6	0
PA2896	SbrI	RNA polymerase sigma factor	2.5	0
PA2897		GntR family transcriptional regulator	0	2.7
PA2901		lipoprotein	0	-2
PA2904	cobI	precorrin-2 C(20)-methyltransferase	0	-1.8
PA2911		TonB-dependent receptor	0	-7.3
PA2912		ABC transporter ATP-binding protein	0	-5
PA2913		hypothetical protein	-2.6	-7.3
PA2914		ABC transporter permease	0	-4.2
PA2915		hypothetical protein	2.3	2.2
PA2918		short chain dehydrogenase	0	5.7
PA2919		hypothetical protein	0	4.8
PA2920		chemotaxis transducer	2.2	3.7
PA2927		hypothetical protein	1.9	3.4
PA2931		transcriptional regulator	5.1	0
PA2932	morB	morphinone reductase	12	0
PA2933		MFS transporter	8.5	0
PA2934		hydrolase	8.7	0
PA2937		hypothetical protein	3.3	5
PA2939		aminopeptidase	1.8	3.3
PA2943	aroF	phospho-2-dehydro-3-deoxyheptonate aldolase	0	-3.6
PA2944	cobN	cobaltochelatase subunit CobN	-1.6	-2.7
PA2945		cobalamin biosynthesis protein cobW	0	-2.1
PA2947		hypothetical protein	-1.9	-1.9
PA2948	cobM	precorrin-3 methylase	-1.8	-1.7
PA2949		lipase	0	1.6
PA2950		trans-2-enoyl-CoA reductase	0	-1.8
PA2951	etfA	electron transfer flavoprotein subunit alpha	0	-1.5
PA2952	etfB	electron transfer flavoprotein subunit beta	0	-1.7
PA2956		hypothetical protein	0	-1.6
PA2958		hypothetical protein	1.7	1.9
PA2959		TatD family deoxyribonuclease	0	-1.7
PA2961	holB	DNA polymerase III subunit delta'	0	-2.1
PA2962	tmk	thymidylate kinase	0	-1.8
PA2963		hypothetical protein	0	-2
PA2964	pabC	4-amino-4-deoxychorismate lyase	0	-1.7
PA2965	fabF1	3-oxoacyl-ACP synthase	-1.5	-1.9
PA2966	acpP	acyl carrier protein	0	-1.6
PA2967	fabG	3-ketoacyl-ACP reductase	0	-1.5
PA2968	fabD	malonyl-CoA-ACP transacylase	0	-1.6
PA2969	plsX	glycerol-3-phosphate acyltransferase PlsX	-2.1	-3.3
PA2970	rpmF	50S ribosomal protein L32	-2.3	-3.8
PA2971		hypothetical protein	-2.4	-3.6
PA2974		hydrolase	0	-1.5
PA2975	rluC	ribosomal large subunit pseudouridine synthase C	0	-1.7
PA2976	rne	ribonuclease E	0	-2
PA2977	murB	UDP-N-acetylenolpyruvoylglucosamine reductase	0	-1.7
PA2978	ptpA	phosphotyrosine protein phosphatase	0	-1.6
PA2981	lpxK	tetraacyldisaccharide 4'-kinase - lipid A biosynthetic process	-1.8	-2
PA2982		hypothetical protein	-2	-2.4
PA2983		tolQ-type transport protein	-1.7	-2.2
PA2986		hypothetical protein	0	-3.1
PA2987		lipoprotein releasing system. ATP-binding protein	0	-2.1
PA2988		hypothetical protein	0	-2.5
PA2989		hypothetical protein	0	1.6
PA2993		thiamine biosynthesis lipoprotein	0	-1.8
PA2994	nqrF	Na(+)-translocating NADH-quinone reductase subunit F	0	-1.8
PA2995	nqrE	Na(+)-translocating NADH-quinone reductase subunit E	0	-1.8
PA2996	nqrD	Na(+)-translocating NADH-quinone reductase subunit D	0	-1.6
PA2997	nqrC	Na(+)-translocating NADH-quinone reductase subunit C	0	-1.9
PA2998	nqrB	Na(+)-translocating NADH-quinone reductase subunit B	0	-1.9
PA2999	nqrA	Na(+)-translocating NADH-quinone reductase subunit A	0	-1.7
PA3000	aroP1	aromatic amino acid transport protein AroP1	-1.8	-2.5
PA3001		glyceraldehyde-3-phosphate dehydrogenase	0	-1.9
PA3004		5'-methylthioadenosine phosphorylase	0	-1.5
PA3009		hypothetical protein	-1.7	0
PA3011	topA	DNA topoisomerase I	0	-1.6
PA3013	fadA	3-ketoacyl-CoA thiolase	1.8	0
PA3017		hypothetical protein	1.7	3
PA3018		hypothetical protein	0	-3.4
PA3019		ABC transporter ATP-binding protein	-1.9	-2.4
PA3023		lipid kinase	3.7	1.8
PA3031		lipoprotein	1.6	0
PA3032	snr1	cytochrome c Snr1	2.8	7.4
PA3040		hypothetical protein	3.6	0
PA3041		hypothetical protein	4	1.6
PA3042		hypothetical protein	4	0
PA3043		deoxyguanosinetriphosphate triphosphohydrolase-like protein	2	0
PA3046		hypothetical protein	-1.8	0
PA3048		hypothetical protein	0	-2.5
PA3049	rmf	ribosome modulation factor - negative regulation of translation	2.2	8.1
PA3050	pyrD	dihydroorotate dehydrogenase 2	-1.5	-1.6
PA3058	pelG	hypothetical protein	0	3.2
PA3059	pelF	hypothetical protein	0	2.8
PA3060	pelE	hypothetical protein	0	6.2
PA3061	pelD	hypothetical protein	0	4.1
PA3062	pelC	lipoprotein	0	3.6
PA3063	pelB	hypothetical protein	0	2.9
PA3064	pelA	hypothetical protein	0	4.7
PA3068	gdhB	NAD-dependent glutamate dehydrogenase	1.5	0
PA3069		lipoprotein	0	-1.9
PA3076		hypothetical protein	0	1.7
PA3077		two-component response regulator	0	-1.9
PA3081		hypothetical protein	0	-1.9
PA3082	gbt	glycine betaine transmethylase	0	-2.2
PA3089		hypothetical protein	0	3
PA3092	fadH1	2.4-dienoyl-CoA reductase	1.9	0
PA3093		hypothetical protein	0	-2
PA3098	xcpW	general secretion pathway protein J	0	-1.5
PA3105	xcpQ	general secretion pathway protein D	0	-1.8
PA3106		oxidoreductase	0	-1.6
PA3112	accD	acetyl-CoA carboxylase subunit beta	0	-1.5
PA3114	truA	tRNA pseudouridine synthase A	-1.7	-1.9
PA3115	fimV	pilus assembly protein	0	-1.5
PA3116		aspartate-semialdehyde dehydrogenase	-1.6	-2
PA3123		translation initiation inhibitor	2.2	3.3
PA3126	ibpA	heat-shock protein IbpA	9.3	0
PA3129		hypothetical protein	0	-1.8
PA3136		secretion protein	0	-2.4
PA3137		MFS transporter	0	-2.3
PA3145	orfN	group 4 glycosyl transferase	0	-2.8
PA3146	orfM	NAD dependent epimerase/dehydratase	0	-2.8
PA3148	orfK	UDP-N-acetylglucosamine 2-epimerase	0	-2.2
PA3159	orfH	UDP-N-acetyl-D-mannosaminuronate dehydrogenase	0	-2.2
PA3160	wzz	O-antigen chain length regulator	0	-1.7
PA3162	rpsA	30S ribosomal protein S1	0	-1.9
PA3165	hisC2	histidinol-phosphate aminotransferase	-1.7	-1.7
PA3169	mtnA	methylthioribose-1-phosphate isomerase	0	-2.2
PA3177		sensory box GGDEF domain-containing protein	2.2	0
PA3180		hypothetical protein	0	3.1
PA3186	oprB	glucose/carbohydrate outer membrane porin OprB precursor	0	-1.7
PA3187	gltK	ABC transporter ATP-binding protein	0	-1.9
PA3188		ABC sugar transporter permease	0	-1.8
PA3195	gapA	glyceraldehyde-3-phosphate dehydrogenase	0	2.1
PA3198		hypothetical protein	0	1.7
PA3199		SUA5/yciO/yrdC family:Sua5/YciO/YrdC/YwlC family protein	0	1.7
PA3200		PHP domain-containing protein	0	1.7
PA3205		hypothetical protein	0	1.9
PA3209		ferredoxin	0	-2.6
PA3216		hypothetical protein	1.8	2.9
PA3220		AraC family transcriptional regulator	0	1.5
PA3224		hypothetical protein	0	1.6
PA3228		ABC transporter ATP-binding protein/permease	1.6	0
PA3229		hypothetical protein	2.2	2.7
PA3230		hypothetical protein	1.7	0
PA3231		hypothetical protein	7.1	3.3
PA3232		DNA polymerase III subunit epsilon	0	2.8
PA3233		hypothetical protein	0	2.6
PA3234	actP	acetate permease	0	4.1
PA3235		hypothetical protein	0	5
PA3236		glycine betaine-binding protein	3	2.5
PA3238		hypothetical protein	0	1.6
PA3242	htrB	lipid A biosynthesis lauroyl acyltransferase	0	-1.5
PA3244	minD	cell division inhibitor MinD	0	-1.6
PA3245	minE	cell division topological specificity factor MinE	0	-1.6
PA3246	rluA	pseudouridine synthase	-2	-2.2
PA3247		aminopeptidase 2	-1.6	0
PA3249		transcriptional regulator	0	3.1
PA3250		hypothetical protein	0	5.4
PA3251		hypothetical protein	0	4.2
PA3252		ABC transporter permease	0	4.4
PA3253		ABC transporter permease	0	4
PA3254		ABC transporter ATP-binding protein	0	2.5
PA3261		hypothetical protein	0	2.7
PA3262		peptidyl-prolyl cis-trans isomerase. FkbP-type	0	-1.9
PA3263	rdgC	recombination associated protein	0	-2.7
PA3268		TonB-dependent receptor	-4.3	-8.8
PA3272		ATP-dependent DNA helicase	2.5	0
PA3273		hypothetical protein	4.3	0
PA3274		hypothetical protein	9.3	3.3
PA3276		hypothetical protein	0	-2.9
PA3279	oprP	phosphate-specific outer membrane porin OprP precursor	0	4.5
PA3282		hypothetical protein	3	0
PA3283		hypothetical protein	2.4	2.2
PA3284		hypothetical protein	2.4	2.5
PA3287		ankyrin domain-containing protein	0	2.7
PA3289		hypothetical protein	0	3.5
PA3292		hypothetical protein	0	-2.7
PA3294		hypothetical protein	-1.9	-2.8
PA3297	hrpA	ATP-dependent helicase	0	-1.7
PA3300	fadD2	long-chain-fatty-acid--CoA ligase	0	1.6
PA3304		hypothetical protein	0	2.1
PA3306	alkB	hypothetical protein	0	2
PA3307		hypothetical protein	1.6	2.8
PA3308	hepA	ATP-dependent helicase HepA	-1.7	-2.8
PA3309		hypothetical protein	3.1	-1.7
PA3310		hypothetical protein	0	-1.8
PA3311		hypothetical protein	0	6.5
PA3319	plcN	non-hemolytic phospholipase C	0	2.2
PA3323		hypothetical protein	2.4	2.6
PA3324		short chain dehydrogenase	2.6	1.9
PA3326		ATP-dependent Clp protease proteolytic subunit	0	1.7
PA3327		non-ribosomal peptide synthetase	0	-1.9
PA3328		FAD-dependent monooxygenase	0	-2.1
PA3330		short chain dehydrogenas	1.6	-1.6
PA3331	cyp23	cytochrome P450	0	-1.7
PA3332		isomerase	0	-1.8
PA3333	fabH2	3-oxoacyl-ACP synthase	0	-1.7
PA3337	rfaD	ADP-L-glycero-D-manno-heptose-6-epimerase	2	-5.4
PA3340		Tfp pilus assembly protein FimV	1.7	3.9
PA3344	recQ	ATP-dependent DNA helicase RecQ	0	-1.6
PA3346		two-component response regulator	1.6	3.6
PA3347		hypothetical protein	0	3.5
PA3348		chemotaxis protein methyltransferase	0	1.7
PA3349		chemotaxis protein	1.8	1.7
PA3350	flgA	flagellar basal body P-ring biosynthesis protein FlgA	0	1.5
PA3351	flgM	hypothetical protein	0	1.5
PA3352	flgN	hypothetical protein	0	1.6
PA3353		glycosyltransferase	0	2
PA3354		hypothetical protein	1.8	3.1
PA3355		MFS transporter	0	2.1
PA3361	lecB	fucose-binding lectin PA-IIL - biofilm formation	1.8	5.3
PA3363	amiR	aliphatic amidase regulator	0	2.7
PA3364	amiC	aliphatic amidase expression-regulating protein	0	2.4
PA3365		chaperone	-1.7	3.4
PA3366	amiE	acylamide amidohydrolase	0	3.7
PA3369		hypothetical protein	5.1	2.3
PA3370		hypothetical protein	6	2.6
PA3371		hypothetical protein	6.3	2.7
PA3374	phnM	phosphonate metabolism protein	2.2	2.1
PA3383	phnD	phosphonate ABC transporter substrate-binding protein	3	0
PA3384	phnC	ABC phosphonate transporter ATP-binding protein	2.9	0
PA3385	amrZ	DNA binding-protein amrZ	0	1.5
PA3387	rhlG	beta-ketoacyl reductase	-2.4	0
PA3391	nosR	regulatory protein NosR	0	-4.4
PA3392	nosZ	nitrous-oxide reductase	3.7	0
PA3397	fpr	ferredoxin--NADP+ reductase	-2.2	-3
PA3399		hypothetical protein	0	1.8
PA3403		hypothetical protein	0	3
PA3407	hasAp	heme acquisition protein HasAp	0	-13
PA3408	hasR	heme uptake outer membrane receptor HasR	0	-8.1
PA3410		RNA polymerase ECF-subfamily sigma-70 factor	0	-14
PA3415		branched-chain alpha-keto acid dehydrogenase subunit E2	8.1	7.5
PA3416		pyruvate dehydrogenase E1 component. beta chain	8.7	6.6
PA3417		pyruvate dehydrogenase E1 component subunit alpha	9.8	5.6
PA3418	ldh	leucine dehydrogenase	4.4	5.1
PA3419		hypothetical protein	0	2
PA3421		hypothetical protein	0	3
PA3426		enoyl-CoA hydratase	0	2.8
PA3428		hypothetical protein	0	5.3
PA3429		alpha/beta hydrolase	0	2.4
PA3430		aldolase	0	2
PA3431		hypothetical protein	1.8	-2.2
PA3436		hypothetical protein	2.1	5.4
PA3442	ssuB	aliphatic sulfonates transport ATP-binding subunit	0	-8.5
PA3443		ABC transporter permease	0	-6.9
PA3444	ssuD	alkanesulfonate monooxygenase	0	-15
PA3445		hypothetical protein	0	-6.2
PA3446		NAD(P)H-dependent FMN reductase	0	-13
PA3448		ABC transporter permease	0	-4.3
PA3449		hypothetical protein	-4.7	-11
PA3450		antioxidant protein	0	-9.3
PA3451		hypothetical protein	2	6
PA3452	mqoA	malate:quinone oxidoreductase	-2.1	0
PA3453		hypothetical protein	-1.7	-1.7
PA3455		hypothetical protein	0	1.9
PA3456	mnmC	5-methylaminomethyl-2-thiouridine methyltransferase	0	-1.5
PA3458		transcriptional regulator	0	-1.8
PA3459		asparagine synthetase	5.5	2.7
PA3460		GNAT family acetyltransferase	5.7	2.2
PA3461		hypothetical protein	5.6	2.2
PA3462		sensor/response regulator hybrid	0	2.3
PA3465		hypothetical protein	2	2.4
PA3475	pheC	cyclohexadienyl dehydratase	0	1.5
PA3476	rhlI	autoinducer synthesis protein RhlI	0	1.8
PA3477	rhlR	transcriptional regulator RhlR	0	3.3
PA3478	rhlB	rhamnosyltransferase chain B	2.4	6.1
PA3479	rhlA	rhamnosyltransferase chain A	2.4	5.7
PA3487	pldA	phospholipase D	0	-1.6
PA3490		electron transport complex protein RnfB	0	-1.9
PA3491		electron transport complex protein RnfC	0	-1.7
PA3493		hypothetical protein	0	-1.9
PA3520		hypothetical protein	0	2.6
PA3525	argG	argininosuccinate synthase	0	-2
PA3526		OmpA family membrane protein	1.9	0
PA3529		peroxidase	1.8	0
PA3530		hypothetical protein	0	-13
PA3534		oxidoreductase	0	1.9
PA3537	argF	ornithine carbamoyltransferase	0	-1.5
PA3540	algD	GDP-mannose 6-dehydrogenase AlgD	3.9	8.5
PA3541	alg8	alginate biosynthesis protein Alg8	3.3	4
PA3542	alg44	alginate biosynthesis protein Alg44	0	4
PA3543	algK	alginate biosynthetic protein AlgK	5.1	4.7
PA3544	algE	alginate production outer membrane protein AlgE	0	4.3
PA3545	algG	alginate-c5-mannuronan-epimerase AlgG	2.6	2.4
PA3547	algL	poly(beta-D-mannuronate) lyase	3.7	4.5
PA3548	algI	alginate o-acetyltransferase AlgI	0	2.6
PA3549	algJ	alginate o-acetyltransferase AlgJ	3.4	0
PA3550	algF	alginate o-acetyltransferase AlgF	4.3	3.3
PA3551	algA	mannose-1-phosphate guanylyltransferase	5.9	5.4
PA3552		UDP-4-amino-4-deoxy-L-arabinose--oxoglutarate aminotransferase	0	-1.6
PA3553		glycosyl transferase family protein	0	-1.6
PA3554		bifunctional UDP-glucuronic acid decarboxylase/UDP-4-amino-4-deoxy-L-arabinose formyltransferase	0	-1.8
PA3555		hypothetical protein	0	-1.8
PA3556	arnT	4-amino-4-deoxy-L-arabinose transferase	0	-1.9
PA3557		hypothetical protein	0	-2
PA3558		hypothetical protein	0	-1.8
PA3568		acetyl-coa synthetase	0	1.7
PA3569	mmsB	3-hydroxyisobutyrate dehydrogenase	0	1.7
PA3572		hypothetical protein	3.1	0
PA3573		major facilitator subfamily transporter protein	0	-1.6
PA3576		hypothetical protein	0	2.5
PA3577		hypothetical protein	0	1.6
PA3578		PhzF family phenazine biosynthesis protein	0	1.5
PA3581	glpF	glycerol uptake facilitator protein	0	3.2
PA3582	glpK	glycerol kinase	0	2.5
PA3584	glpD	glycerol-3-phosphate dehydrogenase	0	3
PA3598		hypothetical protein	0	-2.4
PA3600	rpmJ	50S ribosomal protein L36	0	-23
PA3601	rpmE2	50S ribosomal protein L31	0	-26
PA3604		LuxR family transcriptional regulator	-1.5	0
PA3605		hypothetical protein	0	-2
PA3607	potA	polyamine transport protein PotA	-3.7	-8.7
PA3608	potB	polyamine transport protein PotB	0	-4
PA3610	potD	polyamine ABC transporter	-3.6	-4.1
PA3613		hypothetical protein	3.2	-2.5
PA3614		hypothetical protein	2.2	0
PA3615		hypothetical protein	2.5	1.6
PA3619		hypothetical protein	0	1.7
PA3620	mutS	DNA mismatch repair protein MutS	0	-1.6
PA3622	rpoS	RNA polymerase sigma factor RpoS	0	2.9
PA3623		hypothetical protein	0	2.9
PA3625	surE	stationary phase survival protein SurE	0	-1.6
PA3628		esterase	0	2
PA3629	adhC	alcohol dehydrogenase	0	2
PA3630	gfnR	LysR family transcriptional regulator / glutathione-dependent formaldehyde neutralization regulator GfnR	2.3	0
PA3633	ispD	2-C-methyl-D-erythritol 4-phosphate cytidylyltransferase	-1.7	-1.5
PA3640	dnaE	DNA polymerase III subunit alpha	-1.6	-1.7
PA3641		amino acid permease	-3	-4.2
PA3642	rnhB	ribonuclease HII	0	-1.9
PA3643	lpxB	lipid-A-disaccharide synthase	-1.6	-2.4
PA3644	lpxA	UDP-N-acetylglucosamine acyltransferase	-1.6	-1.8
PA3645	fabZ	(3R)-hydroxymyristoyl-ACP dehydratase	-1.7	-2
PA3646	lpxD	UDP-3-O-[3-hydroxymyristoyl] glucosamine N-acyltransferase	0	-1.9
PA3647		hypothetical protein	0	-1.6
PA3648		outer membrane antigen	0	-1.9
PA3650	dxr	1-deoxy-D-xylulose 5-phosphate reductoisomerase	-2	-2.6
PA3651	cdsA	phosphatidate cytidylyltransferase	-2	-2.8
PA3652	uppS	UDP pyrophosphate synthetase	-1.8	-2.2
PA3653	frr	ribosome recycling factor	0	-1.9
PA3654	pyrH	uridylate kinase	-1.8	-2.4
PA3655	tsf	elongation factor Ts	-2	-4.1
PA3656	rpsB	30S ribosomal protein S2	-2.2	-4.2
PA3662		hypothetical protein	0	2.7
PA3667		pyridoxal-phosphate dependent protein	0	1.7
PA3668		hypothetical protein	0	2.3
PA3673	plsB	glycerol-3-phosphate acyltransferase	0	-1.8
PA3675		hypothetical protein	0	-2
PA3676		efflux transmembrane protein	0	-3.1
PA3677		efflux transmembrane protein	0	-3.3
PA3678		TetR family transcriptional regulator	0	-2.3
PA3679		hypothetical protein	-1.7	0
PA3682		hypothetical protein	0	2
PA3685		hypothetical protein	-1.8	-1.9
PA3686	adk	adenylate kinase	0	-1.8
PA3687	ppc	phosphoenolpyruvate carboxylase	1.9	1.7
PA3688		hypothetical protein	2.3	5.9
PA3690		metal-transporting P-type ATPase	2.1	0
PA3691		lipoprotein	5.6	0
PA3692		outer membrane protein. OmpA	6.5	0
PA3697		hypothetical protein	0	1.5
PA3698		lipoprotein	0	1.6
PA3709		MFS transporter	-2.4	2.9
PA3710		GMC-type oxidoreductase	-1.9	2.4
PA3712		hypothetical protein	2.1	0
PA3713		hypothetical protein	-1.8	-2.1
PA3714		two-component response regulator	0	2.1
PA3715		hypothetical protein	0	1.7
PA3716		hypothetical protein	-1.9	-2.2
PA3718		MFS permease	2.9	0
PA3720		hypothetical protein	0	-2.1
PA3722		hypothetical protein	0	1.7
PA3723		FMN oxidoreductase	2.2	3.3
PA3724	lasB	elastase LasB	2.2	4.7
PA3725	recJ	single-stranded-DNA-specific exonuclease RecJ	-2	-2
PA3726		hypothetical protein	-2	-2.2
PA3727		hypothetical protein	0	-3.1
PA3728		hypothetical protein	0	-2.8
PA3729		hypothetical protein	0	-2.1
PA3730		hypothetical protein	0	-2
PA3731		hypothetical protein	0	-2
PA3732		hypothetical protein	-1.6	-2.2
PA3734		hypothetical protein	2.9	4.9
PA3735	thrC	threonine synthase	0	-1.7
PA3736	hom	homoserine dehydrogenase	-1.6	-1.6
PA3739		sodium/hydrogen antiporter	2.1	1.9
PA3740		hypothetical protein	1.6	5
PA3741		hypothetical protein	-2.8	-6.7
PA3742	rplS	50S ribosomal protein L19	-2.1	-3.8
PA3743	trmD	tRNA (guanine-N(1)-)-methyltransferase	-2.3	-4.5
PA3744	rimM	16S rRNA-processing protein RimM	-2.2	-3.5
PA3745	rpsP	30S ribosomal protein S16	-1.9	-3
PA3747		hypothetical protein	-1.7	-2.1
PA3756		hypothetical protein	0	1.6
PA3758		N-acetylglucosamine-6-phosphate deacetylase	0	1.8
PA3759		aminotransferase	0	1.9
PA3760		phosphoenolpyruvate-protein phosphotransferase	0	1.6
PA3761		PTS system N-acetylglucosamine-specific IIBC component	0	1.8
PA3762		hypothetical protein	0	-2
PA3768		metallo-oxidoreductase	0	-4.4
PA3769	guaA	GMP synthase	0	-2
PA3770	guaB	inosine 5'-monophosphate dehydrogenase	0	-1.8
PA3771		transcriptional regulator	0	2.6
PA3772		hypothetical protein	0	3.2
PA3786		hypothetical protein	1.6	2.8
PA3787		hypothetical protein	0	2.7
PA3788		hypothetical protein	3.6	2.4
PA3795		oxidoreductase	3.3	0
PA3796		hypothetical protein	0	1.8
PA3797		hypothetical protein	0	1.6
PA3798		aminotransferase	-1.5	0
PA3800		hypothetical protein	0	-1.7
PA3801		hypothetical protein	0	-1.6
PA3802	hisS	histidyl-tRNA synthetase	0	-1.8
PA3806		hypothetical protein	0	-1.8
PA3807	ndk	nucleoside diphosphate kinase	-1.7	-2.5
PA3809	fdx2	ferredoxin 2Fe-2S	0	-1.8
PA3810	hscA	chaperone protein HscA	0	-1.8
PA3816	cysE	serine O-acetyltransferase	0	-1.6
PA3817		methyltransferase	-1.7	-2
PA3818		extragenic suppressor protein SuhB	-2	-2.6
PA3819		hypothetical protein	3.6	0
PA3820	secF	preprotein translocase subunit SecF	-1.9	-3.7
PA3821	secD	preprotein translocase subunit SecD	-1.8	-3.4
PA3822	yajC	preprotein translocase subunit YajC	-2	-3.2
PA3823	tgt	queuine tRNA-ribosyltransferase	-1.9	-3.2
PA3824	queA	S-adenosylmethionine--tRNA ribosyltransferase-isomerase	-1.9	-2.5
PA3825		hypothetical protein	0	2.6
PA3826		hypothetical protein	0	-2
PA3833		hypothetical protein	0	2.4
PA3838		ABC-transporter ATP-binding component	0	-1.7
PA3840		SAM-dependent methyltransferase	0	-2.1
PA3846		isochorismatase family hydrolase	1.8	3.3
PA3847		hypothetical protein	0	2
PA3848		hypothetical protein	0	2.4
PA3850		hypothetical protein	-1.8	-1.6
PA3851		hypothetical protein	0	1.9
PA3852		hypothetical protein	0	1.8
PA3855		hypothetical protein	0	1.7
PA3856		hypothetical protein	1.6	1.7
PA3857	pcs	phosphatidylserine synthase	1.7	1.9
PA3858		amino acid-binding protein	0	2.6
PA3861	rhl	ATP-dependent RNA helicase RhlB	0	-1.6
PA3862		hypothetical protein	0	-1.7
PA3864		hypothetical protein	0	-1.8
PA3871		peptidyl-prolyl cis-trans isomerase. PpiC-type	3.1	0
PA3874	narH	respiratory nitrate reductase beta subuni	3.6	0
PA3875	narG	respiratory nitrate reductase alpha subun	4.9	0
PA3878	narX	two-component sensor NarX	0	2.3
PA3879	narL	transcriptional regulator NarL	1.7	1.6
PA3880		hypothetical protein	2	0
PA3885	tpbA	protein tyrosine phosphatase TpbA	0	2.4
PA3887	nhaP	Na+/H+ antiporter NhaP	0	-2.1
PA3888		ABC transporter permease	5.2	0
PA3889		ABC transporter substrate-binding protein	5.5	0
PA3890		ABC transporter permease	5.6	0
PA3891		ABC transporter ATP-binding protein	5.5	0
PA3893		outer membrane protein	0	-2.1
PA3894		outer membrane protein	0	-1.9
PA3897		hypothetical protein	0	7.7
PA3898		AraC family transcriptional regulator	0	4
PA3900		transmembrane sensor	0	-3.7
PA3901	fecA	Fe(III) dicitrate transport protein FecA	0	-3.3
PA3903	prfC	peptide chain release factor 3	0	-2.4
PA3904		hypothetical protein	-1.7	0
PA3905		hypothetical protein	-2	-2.2
PA3906		hypothetical protein	-2	-2
PA3907		hypothetical protein	-1.9	-2.1
PA3908		hypothetical protein	-1.9	-1.9
PA3909		extracellular nuclease	1.9	0
PA3911		hypothetical protein	0	-4.6
PA3912		hypothetical protein	0	-9.2
PA3913		protease	0	-14
PA3919		hypothetical protein	0	2.4
PA3920		metal transporting P-type ATPase	0	1.6
PA3921		transcriptional regulator	0	2
PA3922		hypothetical protein	0	2.7
PA3923		hypothetical protein	0	3.1
PA3924		long-chain-fatty-acid--CoA ligase	0	3.8
PA3928		hypothetical protein	0	2.8
PA3929	cioB	CioB. cyanide insensitive terminal oxidase	2.1	2.5
PA3930	cioA	CioA. cyanide insensitive terminal oxidase	2	2.5
PA3931		hypothetical protein	0	-2.2
PA3933		choline transporter	0	-1.9
PA3934		hypothetical protein	0	-1.5
PA3935	tauD	taurine dioxygenase	0	-7.5
PA3936		taurine ABC transporter permease	0	-12
PA3937		taurine ABC transporter ATP-binding protein	0	-9.5
PA3938		taurine ABC transporter periplasmic protein	-6.4	-16
PA3945		acetyltransferase	1.9	3
PA3949		hypothetical protein	0	-1.6
PA3951		hypothetical protein	1.6	0
PA3952		hypothetical protein	3.6	0
PA3957		short chain dehydrogenase	2.1	4.5
PA3962		hypothetical protein	2.4	0
PA3967		hypothetical protein	-2.2	-2.1
PA3968		pseudouridine synthase	0	-1.8
PA3969		hypothetical protein	0	1.8
PA3971		hypothetical protein	2.2	0
PA3972		acyl-CoA dehydrogenase	2.6	0
PA3973		AcrR family transcriptional regulator	0	1.9
PA3975	thiD	phosphomethylpyrimidine kinase	-1.6	0
PA3979		hypothetical protein	-1.9	-2.9
PA3980		(dimethylallyl)adenosine tRNA methylthiotransferase	-1.6	-1.7
PA3982		metalloprotease	0	-1.9
PA3984	lnt	apolipoprotein N-acyltransferase	0	-1.9
PA3985		hypothetical protein	0	1.9
PA3986		hypothetical protein	2.1	7.1
PA3987	leuS	leucyl-tRNA synthetase	0	-1.7
PA3990		hypothetical protein	-2.2	0
PA3992		murein transglycosylase	0	-1.6
PA3995		transcriptional regulator	0	2.2
PA4001	sltB1	soluble lytic transglycosylase B	0	-1.5
PA4002	rodA	rod shape-determining protein	-1.6	-1.7
PA4003	pbpA	penicillin-binding protein 2	-1.7	-2.3
PA4004		rRNA large subunit methyltransferase	-1.7	-1.6
PA4005		hypothetical protein	0	-1.6
PA4012		hypothetical protein	0	1.6
PA4013		hypothetical protein	0	-1.7
PA4015		hypothetical protein	0	2.3
PA4017		hypothetical protein	2.6	2.2
PA4021		transcriptional regulator	0	1.9
PA4022		aldehyde dehydrogenase	0	1.6
PA4023		amino acid transporter	0	2.9
PA4024	eutB	ethanolamine ammonia-lyase large subunit	0	2.7
PA4025		ethanolamine ammonia-lyase small subunit	0	2.7
PA4026		acetyltransferase	1.5	3.5
PA4027		hypothetical protein	1.8	3.8
PA4030		hypothetical protein	0	-2.1
PA4031	ppa	inorganic pyrophosphatase	-2	-2.7
PA4041		hypothetical protein	0	3.1
PA4045		hypothetical protein	-1.6	0
PA4050	pgpA	phosphatidylglycerophosphatase A	-2	-1.6
PA4051	thiL	thiamine monophosphate kinase	-1.8	-2
PA4052	nusB	transcription antitermination protein NusB	0	-1.6
PA4053	ribH	6.7-dimethyl-8-ribityllumazine synthase	0	-1.8
PA4055	ribC	riboflavin synthase subunit alpha	-1.8	0
PA4063		hypothetical protein	0	-12
PA4064		ABC transporter ATP-binding protein	0	-5.3
PA4065		permease	0	-5.9
PA4066		hypothetical protein	0	-4.6
PA4067	oprG	outer membrane protein OprG precursor	0	-3.8
PA4070		DNA-binding transcriptional activator FeaR	0	2.2
PA4074		transcriptional regulator	0	2.4
PA4078		nonribosomal peptide synthetase	6.7	2.4
PA4084	cupB3	usher CupB3	0	2.6
PA4090		hypothetical protein	0	-1.8
PA4094		AraC family transcriptional regulator	0	1.7
PA4108		HDIG domain-containing protein	0	3.7
PA4111		hypothetical protein	0	2.1
PA4112		sensor/response regulator hybrid	0	3.1
PA4116		hypothetical protein	0	1.9
PA4117		bacteriophytochrome	0	1.8
PA4119	aph	aminoglycoside 3'-phosphotransferase type IIB	0	-1.9
PA4132		GntR family transcriptional regulator	-1.7	-1.8
PA4133		cbb3-type cytochrome c oxidase subunit I	-2	0
PA4134		hypothetical protein	-2.2	0
PA4139		hypothetical protein	3.2	35
PA4140		hypothetical protein	2.4	31
PA4147	acoR	transcriptional regulator AcoR	0	8.6
PA4148		short-chain dehydrogenase	0	18
PA4149		hypothetical protein	0	17
PA4150		dehydrogenase E1 component	0	3.6
PA4151	acoB	acetoin catabolism protein AcoB	0	5.9
PA4152		branched-chain alpha-keto acid dehydrogenase subunit E2	0	3.7
PA4153	adh	2.3-butanediol dehydrogenase	0	3.7
PA4154		SH3 domain-containing protein	0	-2.7
PA4155		oxidoreductase	2.6	0
PA4156		TonB-dependent receptor protein	0	-3.1
PA4157		transcriptional regulator	-1.6	-1.9
PA4158	fepC	ferric enterobactin transport protein FepC	0	-4.8
PA4159	fepB	iron-enterobactin transporter periplasmic binding protein	0	-4.9
PA4162		short chain dehydrogenase	0	1.9
PA4168	fpvB	type I ferripyoverdine receptor. FpvB	0	-2.2
PA4170		oxidoreductase	0	-2.8
PA4171		protease	8	3.1
PA4172		exonuclease III	8.6	3
PA4175	prpL	Pvds-regulated endoprotease. lysyl class	0	1.9
PA4176	ppiC2	peptidyl-prolyl cis-trans isomerase C2	0	2.2
PA4177		hypothetical protein	-2.7	0
PA4178	eftM	SAM-dependent methyltransferase	-3	-2.7
PA4180		acetolactate synthase	0	2.7
PA4181		hypothetical protein	-2	-3.1
PA4182		transcriptional regulator	0	-1.6
PA4189		aldehyde dehydrogenase	2.6	0
PA4198		acyl-CoA synthetase	2	2.3
PA4199		acyl-CoA dehydrogenase	2	2.1
PA4200		hypothetical protein	0	1.9
PA4204		hypothetical protein	3.3	0
PA4205	mexG	hypothetical protein	1.9	0
PA4206	mexH	RND efflux membrane fusion protein	2.1	0
PA4207	mexI	RND efflux transporter	1.8	0
PA4208	opmD	outer membrane protein	2	0
PA4209	phzM	phenazine-specific methyltransferase	0	-2
PA4210	phzA1	phenazine biosynthesis protein	0	-27
PA4211	phzB1	phenazine biosynthesis protein	0	-8.3
PA4213	phzD1	phenazine biosynthesis protein PhzD	3.4	0
PA4214	phzE1	phenazine biosynthesis protein PhzE	3.1	0
PA4217	phzS	hypothetical protein	5.6	-4.7
PA4218		transporter	0	-4.9
PA4219		hypothetical protein	-2.4	-6.5
PA4220		hypothetical protein	0	-7
PA4221	fptA	Fe(III)-pyochelin outer membrane receptor	0	-7.1
PA4222		ABC transporter ATP-binding protein	0	-10
PA4223		ABC transporter ATP-binding protein	0	-11
PA4224	pchG	pyochelin biosynthetic protein PchG	0	-8.8
PA4225	pchF	pyochelin synthetase	0	-11
PA4226	pchE	dihydroaeruginoic acid synthetase	0	-10
PA4228	pchD	pyochelin biosynthesis protein PchD	0	-6.2
PA4229	pchC	pyochelin biosynthetic protein PchC	0	-5.8
PA4230	pchB	isochorismate-pyruvate lyase	0	-7.4
PA4231	pchA	salicylate biosynthesis isochorismate synthase	0	-7
PA4234	uvrA	excinuclease ABC subunit A	0	-1.9
PA4235	bfrA	bacterioferritin	0	-2.3
PA4236	katA	catalase	2.9	0
PA4237	rplQ	50S ribosomal protein L17	-1.8	-2.6
PA4238	rpoA	DNA-directed RNA polymerase subunit alpha	0	-2.2
PA4239	rpsD	30S ribosomal protein S4	0	-2.2
PA4240	rpsK	30S ribosomal protein S11	0	-2.3
PA4241	rpsM	30S ribosomal protein S13	0	-2.3
PA4242	rpmJ	50S ribosomal protein L36	-1.7	-2
PA4243	secY	preprotein translocase subunit SecY	-1.7	-2.5
PA4244	rplO	50S ribosomal protein L15	0	-2.3
PA4245	rpmD	50S ribosomal protein L30	0	-2.6
PA4246	rpsE	30S ribosomal protein S5	0	-2.5
PA4247	rplR	50S ribosomal protein L18	0	-2.6
PA4248	rplF	50S ribosomal protein L6	0	-2.4
PA4249	rpsH	30S ribosomal protein S8	0	-2.2
PA4250	rpsN	30S ribosomal protein S14	0	-2.7
PA4251	rplE	50S ribosomal protein L5	0	-3.1
PA4252	rplX	50S ribosomal protein L24	0	-3.1
PA4253	rplN	50S ribosomal protein L14	0	-2.9
PA4254	rpsQ	30S ribosomal protein S17	0	-3.1
PA4255	rpmC	50S ribosomal protein L29	0	-2.8
PA4256	rplP	50S ribosomal protein L16	0	-2.6
PA4257	rpsC	30S ribosomal protein S3	0	-2.7
PA4258	rplV	50S ribosomal protein L22	0	-2.7
PA4259	rpsS	30S ribosomal protein S19	0	-2.9
PA4260	rplB	50S ribosomal protein L2	0	-2.8
PA4261	rplW	50S ribosomal protein L23	0	-3.3
PA4262	rplD	50S ribosomal protein L4	0	-3.1
PA4263	rplC	50S ribosomal protein L3	0	-2.7
PA4264	rpsJ	30S ribosomal protein S10	0	-2.7
PA4265	tufA	elongation factor Tu	0	-2.5
PA4266	fusA1	elongation factor G	0	-2.7
PA4267	rpsG	30S ribosomal protein S7	0	-2.1
PA4268	rpsL	30S ribosomal protein S12	0	-2.1
PA4269	rpoC	DNA-directed RNA polymerase subunit beta'	0	-2
PA4270	rpoB	DNA-directed RNA polymerase subunit beta	0	-2
PA4271	rplL	50S ribosomal protein L7/L12	-2.2	-4.2
PA4272	rplJ	50S ribosomal protein L10	-2.3	-4.2
PA4273	rplA	50S ribosomal protein L1	0	-2.6
PA4274	rplK	50S ribosomal protein L11	0	-2.7
PA4275	nusG	transcription antitermination protein NusG	-1.9	-2.2
PA4276	secE	preprotein translocase subunit SecE	-1.9	-2.5
PA4277	tufB	elongation factor Tu	-2.2	-3.9
PA4278		hypothetical protein	-1.8	-1.9
PA4279		pantothenate kinase	0	-2
PA4280	birA	biotin--protein ligase	-2	-2.8
PA4290		chemotaxis transducer	0	2.6
PA4292		phosphate transporter	-1.9	-1.9
PA4293		two-component sensor	2.1	2.1
PA4294		hypothetical protein	1.7	2.3
PA4296		two-component response regulator	1.6	2.3
PA4297		hypothetical protein	1.6	3.4
PA4298		hypothetical protein	2	3.8
PA4299		pilus assembly protein	1.9	3.2
PA4300		hypothetical protein	0	3.2
PA4301		hypothetical protein	0	3.2
PA4302		type II secretion system protein	0	2.9
PA4303		hypothetical protein	1.9	2.9
PA4304		type II secretion system protein	0	2.6
PA4305		pilus assembly protein	1.9	3
PA4306		hypothetical protein	2.5	6.7
PA4307	pctC	chemotactic transducer PctC	-1.7	0
PA4309	pctA	chemotactic transducer PctA	2.4	1.6
PA4310	pctB	chemotactic transducer PctB	1.7	0
PA4311		hypothetical protein	4	2.9
PA4312		hypothetical protein	2.8	2.3
PA4313		hypothetical protein	2.3	1.8
PA4314	purU	formyltetrahydrofolate deformylase	0	-1.9
PA4317		hypothetical protein	-1.8	-2.1
PA4318		hypothetical protein	-1.8	-1.6
PA4319		hypothetical protein	-2.1	-2.3
PA4320		hypothetical protein	-1.8	-2.2
PA4321		hypothetical protein	-2.2	-2.3
PA4322		hypothetical protein	-1.6	-2
PA4323		hypothetical protein	-1.9	-2.2
PA4324		hypothetical protein	0	1.6
PA4325		hypothetical protein	0	1.8
PA4326		lipoprotein	0	1.6
PA4327		hypothetical protein	0	1.6
PA4328		hypothetical protein - response to stress	3.1	0
PA4330		enoyl-CoA hydratase/isomerase	0	1.6
PA4333		fumarase	0	-2.4
PA4337		hypothetical protein	2.5	0
PA4338		hypothetical protein	2.9	1.9
PA4341		transcriptional regulator	0	3.3
PA4342		amidase	0	2.2
PA4343		MFS transporter	0	2.5
PA4344		hydrolase	4	2.2
PA4345		hypothetical protein	4.8	0
PA4346		hypothetical protein	3.5	0
PA4348		hypothetical protein	0	-5.5
PA4349		hypothetical protein	2.4	0
PA4352		hypothetical protein - response to stress	4.8	-3.3
PA4356		xenobiotic reductase	0	-2.7
PA4357		hypothetical protein	0	-9.1
PA4358	feoB	ferrous iron transport protein B	0	-12
PA4359	feoA	ferrous iron transport protein A	0	-12
PA4362		hypothetical protein	1.9	3.2
PA4364		hypothetical protein	0	-4.5
PA4365		transporter	-3	-3.1
PA4367		diguanylate cyclase	0	1.7
PA4370	icmP	metalloproteinase outer membrane	0	-7
PA4371		hypothetical protein	0	-16
PA4372		lipoprotein	-1.7	-3.8
PA4373		hypothetical protein	0	-3.8
PA4377		hypothetical protein	0	2.9
PA4378	inaA	InaA protein	0	2.1
PA4379		hypothetical protein	0	2.2
PA4383		camphor resistance protein CrcB	0	2
PA4384		hypothetical protein	2.1	2.6
PA4385	groEL	chaperonin GroEL	2.9	-1.8
PA4390		hypothetical protein	0	-2
PA4391		hypothetical protein	-1.7	-2.3
PA4392		hypothetical protein	0	1.9
PA4394		hypothetical protein	2.2	0
PA4397	apbA	2-dehydropantoate 2-reductase	0	2.8
PA4399		hypothetical protein	0	1.6
PA4403	secA	preprotein translocase subunit SecA	0	-1.5
PA4404		hypothetical protein	0	-1.9
PA4405		hypothetical protein	0	1.8
PA4408	ftsA	cell division protein FtsA	0	-1.6
PA4410	ddl	D-alanine--D-alanine ligase	0	-1.6
PA4411	murC	UDP-N-acetylmuramate--L-alanine ligase	0	-1.6
PA4412	murG	UDPdiphospho-muramoylpentapeptide beta-N- acetylglucosaminyltransferase	0	-1.6
PA4414	murD	UDP-N-acetylmuramoyl-L-alanyl-D-glutamate synthetase	0	-1.5
PA4415	mraY	phospho-N-acetylmuramoyl-pentapeptide- transferase	0	-1.6
PA4417	murE	UDP-N-acetylmuramoylalanyl-D-glutamate--2. 6-diaminopimelate ligase	0	-1.6
PA4420	mraW	S-adenosyl-methyltransferase MraW	0	-1.6
PA4421		cell division protein MraZ	0	-1.7
PA4428	sspA	stringent starvation protein A	0	-2.1
PA4429		cytochrome c1	0	-1.8
PA4430		cytochrome b	0	-1.8
PA4431		cytochrome c reductase. iron-sulfur subun	0	-1.8
PA4432	rpsI	30S ribosomal protein S9	-2.2	-3.2
PA4433	rplM	50S ribosomal protein L13	-2.3	-3.9
PA4434		oxidoreductase	0	1.6
PA4438		hypothetical protein	-2.4	-5.1
PA4439	trpS	tryptophanyl-tRNA synthetase	0	-1.7
PA4442	cysN	bifunctional sulfate adenylyltransferase subunit 1/adenylylsulfate kinase - cellular response to sulfate starvation	-2.5	-11
PA4443	cysD	sulfate adenylyltransferase subunit 2	-3.1	-11
PA4445		hypothetical protein	0	-2
PA4447	hisC1	histidinol-phosphate aminotransferase	0	-1.6
PA4448	hisD	histidinol dehydrogenase	0	-2
PA4449	hisG	ATP phosphoribosyltransferase	0	-1.8
PA4450	murA	UDP-N-acetylglucosamine 1-carboxyvinyltransferase	0	-1.7
PA4451		hypothetical protein	-1.6	-1.7
PA4454		hypothetical protein	-1.8	-1.6
PA4455		ABC transporter permease	-1.7	-2.2
PA4456		ABC transporter ATP-binding protein	-1.7	-2.1
PA4457		hypothetical protein	0	-2
PA4458		hypothetical protein	0	-1.7
PA4459		hypothetical protein	0	-1.9
PA4460		hypothetical protein	0	-1.6
[truncated: 702 more rows]
