# Supplementary material for: Peptide 1018 inhibits swarming and influences Anr-regulated gene expression downstream of the stringent stress response in Pseudomonas aeruginosa
Source: PLoS One. 2021 Apr 30;16(4):e0250977. doi: 10.1371/journal.pone.0250977 (PMC8087004; doi:10.1371/journal.pone.0250977)
Supplement: S3 Table — Number of genes that were dysregulated for a particular GO term in each condition, as well as total number of genes annotated to that GO term, are shown. (XLSX) [file pone.0250977.s003.xlsx]

## Sheet: Wilkinson Table S3
S3 Table. Full list of functionally enriched gene ontology (GO) terms, in peptide-treated and swarming colony centre cells under swarming conditions (FWER ≤ 0.1). Number of genes that were dysregulated for a particular GO term in each condition, as well as total number of genes annotated to that GO term, are shown.
Centre vs. Edge
GO ID	GO Term	DE Genes	Total Genes	Gene Ratio
GO:0043043	peptide biosynthetic process	103	142	0.73
GO:0006518	peptide metabolic process	105	148	0.71
GO:0043604	amide biosynthetic process	116	171	0.68
GO:0006412	translation	80	111	0.72
GO:0043603	cellular amide metabolic process	127	203	0.63
GO:1901566	organonitrogen compound biosynthetic process	250	477	0.52
GO:1901564	organonitrogen compound metabolic process	404	847	0.48
GO:0002048	pyoverdine metabolic process	18	21	0.86
GO:0002049	pyoverdine biosynthetic process	18	21	0.86
GO:0044267	cellular protein metabolic process	121	226	0.54
GO:0009237	siderophore metabolic process	22	28	0.79
GO:0019290	siderophore biosynthetic process	22	28	0.79
GO:0016051	carbohydrate biosynthetic process	74	129	0.57
GO:0033103	protein secretion by the type VI secretion system	25	34	0.74
GO:0033013	tetrapyrrole metabolic process	31	45	0.69
GO:0009145	purine nucleoside triphosphate biosynthetic process	10	10	1
GO:0009205	purine ribonucleoside triphosphate metabolic process	10	10	1
GO:0009206	purine ribonucleoside triphosphate biosynthetic process	10	10	1
GO:0045226	extracellular polysaccharide biosynthetic process	17	21	0.81
GO:0046379	extracellular polysaccharide metabolic process	17	21	0.81
GO:0019538	protein metabolic process	155	307	0.5
GO:0019184	nonribosomal peptide biosynthetic process	22	30	0.73
GO:0006754	ATP biosynthetic process	9	9	1
GO:0033014	tetrapyrrole biosynthetic process	28	41	0.68
GO:0044262	cellular carbohydrate metabolic process	59	103	0.57
1018 vs. Edge
GO ID	GO Term	DE Genes	Total Genes	Gene Ratio
GO:0031460	glycine betaine transport	9	10	0.9
GO:0033013	tetrapyrrole metabolic process	22	45	0.49
GO:0015697	quaternary ammonium group transport	9	11	0.82
GO:0015838	amino-acid betaine transport	9	11	0.82
GO:0031457	glycine betaine catabolic process	9	11	0.82
GO:0033014	tetrapyrrole biosynthetic process	20	41	0.49
GO:0072337	modified amino acid transport	10	15	0.67
GO:0031455	glycine betaine metabolic process	9	13	0.69
GO:0006778	porphyrin-containing compound metabolic process	13	24	0.54
GO:0042120	alginic acid metabolic process	10	16	0.62
GO:0042121	alginic acid biosynthetic process	10	16	0.62
GO:0006779	porphyrin-containing compound biosynthetic process	11	19	0.58
GO:0006972	hyperosmotic response	6	7	0.86
GO:0071474	cellular hyperosmotic response	6	7	0.86
GO:0042168	heme metabolic process	10	17	0.59
