# Supplementary material for: Peptide 1018 inhibits swarming and influences Anr-regulated gene expression downstream of the stringent stress response in Pseudomonas aeruginosa
Source: PLoS One. 2021 Apr 30;16(4):e0250977. doi: 10.1371/journal.pone.0250977 (PMC8087004; doi:10.1371/journal.pone.0250977)
Supplement: S4 Table — Gene expression is reported as fold-change (FC) relative to swarm front cells. Briefly, BM2 glucose swarm plates (±1018) were inoculated with 1 μl of planktonic cells suspended at an OD600 of 0.4–0.6 in BM2 and then incubated for 20 h at 37°C. Cells were harvested from tips of swarm tendrils, centres of swarming colonies, and 1018-treated colonies. 0 = no significant change in gene expression. References: [31, 35]. (XLSX) [file pone.0250977.s004.xlsx]

## Sheet: Table S3 anr only
S3 Table. Differentially expressed anr regulon genes in peptide-treated and swarming colony centre cells under swarming conditions, as determined by RNA-Seq (FC ≥ ±1.5 and padj ≤ 0.05). Gene expression is reported as fold-change (FC) relative to swarm front cells. Briefly, BM2 glucose swarm plates (± 1018) were inoculated with 1 μl of planktonic cells suspended at an OD600 of 0.4-0.6 in BM2, then…
PA gene locus	Gene Name	Gene product	Peptide 1018 vs. Edge Fold Change	Swarm Centre vs. Edge Fold Change	Reference
PA2933		MFS transporter	8.5	0	31
PA5171	arcA	arginine deiminase	6.8	0	31
PA0525		dinitrification protein NorD	5.9	-6.9	31
PA1217		2-isopropylmalate synthase	5.8	3.8	31
PA5427	adhA	alcohol dehydrogenase	5.8	-1.8	31, 36
PA5172	arcB	ornithine carbamoyltransferase	5.6	0	31
PA0459		ClpA/B protease ATP binding subunit	5.3	1.9	31, 36
PA4542	clpB	clpB protein	5	0	31
PA4352		hypothetical protein - response to stress	4.8	-3.3	31, 36
PA4761	dnaK	molecular chaperone DnaK	4.7	0	31
PA5173	arcC	carbamate kinase	4.6	0	31
PA1556		cbb3-type cytochrome c oxidase subunit II	4.4	-8	31
PA2753		hypothetical protein	4.4	-3.3	31
PA1597		hypothetical protein	4.3	0	31
PA4577		hypothetical protein	4.2	0	31, 36
PA1429		cation-transporting P-type ATPase	3.9	-3	31
PA1314		hypothetical protein	3.8	1.6	31
PA5475		hypothetical protein	3.8	-2.5	31, 36
PA3392	nosZ	nitrous-oxide reductase	3.7	0	31
PA0131		hypothetical protein	3.5	-2.6	31
PA1557		cbb3-type cytochrome c oxidase subunit I	3.5	-5.5	31, 36
PA1746		hypothetical protein	3.5	-3.8	31, 36
PA4587	ccpR	cytochrome c551 peroxidase	3.5	-17	31, 36
PA1673		hypothetical protein	3.4	-5.5	31, 36
PA2662		hypothetical protein	3.4	2.2	31
PA0200		hypothetical protein	3.3	-2.2	31, 36
PA0520	nirQ	regulatory protein NirQ	3.2	0	31, 36
PA3613		hypothetical protein	3.2	-2.5	31
PA3309		hypothetical protein	3.1	-1.7	31, 36
PA3572		hypothetical protein	3.1	0	31
PA4328		hypothetical protein - response to stress	3.1	0	31, 36
PA1183	dctA	C4-dicarboxylate transporter DctA	2.9	0	31
PA4236	katA	catalase	2.9	0	31, 36
PA4385	groEL	chaperonin GroEL	2.9	-1.8	31
PA1789		hypothetical protein	2.7	1.7	31
PA5170	arcD	arginine/ornithine antiporter	2.7	0	31, 36
PA5027		hypothetical protein	2.6	-2.8	31
PA4306		hypothetical protein	2.5	6.7	31
PA1561	aer	aerotaxis receptor Aer	2.4	-1.5	31
PA1920		anaerobic ribonucleoside triphosphate reductase	2.4	-9.9	31
PA2126		hypothetical protein	2.4	-1.9	31
PA2663		hypothetical protein	2.4	2	31
PA3323		hypothetical protein	2.4	2.6	31
PA4760	dnaJ	chaperone protein DnaJ	2.4	0	31
PA0962		DNA-binding stress protein	2.3	0	31
PA1745		hypothetical protein	2.3	4.2	31
PA4925		hypothetical protein	2.3	4.8	31
PA2664	fhp	nitric oxide dioxygenase	2.2	2.2	31
PA3614		hypothetical protein	2.2	0	31
PA1196		transcriptional regulator	2.1	0	31
PA4611		hypothetical protein	2.1	2.4	31
PA1195		hypothetical protein	2	0	31
PA1730		hypothetical protein	2	3.3	31
PA2575		hypothetical protein	2	0	31
PA3336	rfaD	ADP-L-glycero-D-manno-heptose-6-epimerase	2	-5.4	31, 36
PA3465		hypothetical protein	2	2.4	31
PA3880		hypothetical protein	2	0	31, 36
PA3930	cioA	CioA. cyanide insensitive terminal oxidase	2	2.5	31
PA0545		hypothetical protein	1.9	0	31
PA0836		acetate kinase	1.9	0	31, 36
PA1546	hemN	coproporphyrinogen III oxidase	1.9	-4.8	31, 36
PA2127		hypothetical protein	1.9	-3.4	31
PA4205	mexG	hypothetical protein	1.9	0	31
PA1336	ansB	glutaminase-asparaginase	1.8	1.8	31
PA0023	qor	quinone oxidoreductase	1.7	1.6	31
PA3879	narL	transcriptional regulator NarL	1.7	1.6	31
PA0482	glcB	malate synthase G	1.6	0	31
PA0835	pta	phosphate acetyltransferase	1.6	0	31
PA3031		lipoprotein	1.6	0	31
PA4026		acetyltransferase	1.5	3.5	31
PA3698		aminotransferase	-1.5	0	31
PA5034	hemE	uroporphyrinogen decarboxylase	-1.7	-2.7	31
PA4675		TonB-dependent receptor	-1.8	-5.1	31
PA0797		transcriptional regulator	-1.9	0	31
PA5426	purE	phosphoribosylaminoimidazole carboxylase catalytic subunit	-2.1	-1.9	31
PA0024	hemF	coproporphyrinogen III oxidase	0	-2	31
PA0201		hypothetical protein	0	-12	31
PA0250		hypothetical protein	0	2.6	31
PA0314		ABC transporter substrate-binding protein	0	1.7	31
PA0408	pilG	twitching motility protein PilG	0	-1.7	31
PA0483		GNAT family acetyltransferase	0	3.6	31
PA0517	nirC	c-type cytochrome	0	-46	31
PA0518	nirM	cytochrome c-551	0	-15	31
PA0519	nirS	nitrite reductase	0	-18	31, 36
PA0523	norC	nitric-oxide reductase subunit C	0	-8.9	31, 36
PA0524	norB	nitric-oxide reductase subunit B	0	-9.4	31
PA0526		hypothetical protein	0	-5.6	31
PA0527	dnr	transcriptional regulator Dnr	0	-4.8	31
PA0789		amino acid permease	0	-3	31
PA0798	pmtA	phospholipid methyltransferase	0	3.1	31
PA0844	plcH	hemolytic phospholipase C	0	2.9	31
PA0865	hpd	4-hydroxyphenylpyruvate dioxygenase	0	1.9	31
PA0963	aspS	aspartyl-tRNA synthetase	0	-1.8	31
PA1300		RNA polymerase ECF-subfamily sigma-70 factor	0	-28	31
PA1656		hypothetical protein	0	-2.5	31
PA1672		hypothetical protein	0	1.5	31
PA1817		hypothetical protein	0	1.8	31
PA1863	modA	molybdate-binding periplasmic protein precursor modA	0	2.2	31
PA1945		sigma-54 dependent transcriptional regulator	0	3.3	31
PA2193	hcnA	hydrogen cyanide synthase HcnA	0	-4.8	31
PA2260		hypothetical protein	0	2	31
PA2384		hypothetical protein	0	-19	31
PA2385	pvdQ	penicillin acylase-related protein	0	-130	31
PA2318		pirin-related protein	0	2.8	31
PA2621	clpS	ATP-dependent Clp protease adaptor protein ClpS	0	1.8	31
PA2622	cspD	cold-shock protein CspD	0	4.6	31
PA2867		chemotaxis transducer	0	-1.6	31
PA3018		hypothetical protein	0	-3.4	31
PA3195	gapA	glyceraldehyde-3-phosphate dehydrogenase	0	2.1	31
PA3385	amrZ	DNA binding-protein amrZ	0	1.5	31
PA3391	nosR	regulatory protein NosR	0	-4.4	31
PA3456	mnmC	5-methylaminomethyl-2-thiouridine methyltransferase	0	-1.5	31
PA3601	rpmE2	50S ribosomal protein L31	0	-26	31
PA3686	adk	adenylate kinase	0	-1.8	31
PA3878	narX	two-component sensor NarX	0	2.3	31
PA3913		protease	0	-14	31
PA3931		hypothetical protein	0	-2.2	31
PA4067	oprG	outer membrane protein OprG precursor	0	-3.8	31, 36
PA4235	bfrA	bacterioferritin	0	-2.3	31
PA4268	rpsL	30S ribosomal protein S12	0	-2.1	31
PA4348		hypothetical protein	0	-5.5	31
PA4359	feoA	ferrous iron transport protein A	0	-12	31
PA4361		hypothetical protein	0	-16	31
PA4449	hisG	ATP phosphoribosyltransferase	0	-1.8	31
PA4463		hypothetical protein	0	1.6	31
PA4570		hypothetical protein	0	-7.5	31
PA4571		cytochrome c	0	-8.3	31
PA4578		hypothetical protein	0	-1.5	31
PA4601	morA	motility regulator	0	1.5	31
PA4610		hypothetical protein	0	-3.3	31, 36
PA4622		transmembrane protein	0	-2.1	31
PA4723	dksA	suppressor protein DksA	0	-1.7	31
PA4812	fdnG	formate dehydrogenase-O. major subunit	0	2.1	31
PA4901	mdlC	benzoylformate decarboxylase	0	2.8	31
PA4923		hypothetical protein	0	-1.8	31
PA4958		hypothetical protein	0	1.8	31
PA4969		hypothetical protein	0	-1.7	31
PA5051	argS	arginyl-tRNA synthetase	0	-2.3	31
PA5231		ABC transporter ATP-binding protein/permease	0	-1.7	31
PA5440		peptidase	0	-7.4	31
PA5479	gltP	glutamate/aspartate:proton symporter	0	-3.2	31
