# Supplementary material for: Peptide 1018 inhibits swarming and influences Anr-regulated gene expression downstream of the stringent stress response in Pseudomonas aeruginosa
Source: PLoS One. 2021 Apr 30;16(4):e0250977. doi: 10.1371/journal.pone.0250977 (PMC8087004; doi:10.1371/journal.pone.0250977)
Supplement: S5 Table — Gene expression is reported as fold-change (FC) relative to swarm front cells. Briefly, BM2 glucose swarm plates (±1018) were inoculated with 1 μl of planktonic cells suspended at an OD600 of 0.4–0.6 in BM2 and then incubated for 20 h at 37°C. Cells were harvested from tips of swarm tendrils, centres of swarming colonies, and 1018-treated colonies. 0 = no significant change in gene expression. (XLSX) [file pone.0250977.s005.xlsx]

## Sheet: Table S4 swarming only
S5 Table. Differentially expressed essential swarming genes in peptide-treated and swarming colony centre cells under swarming conditions, as determined by RNA-Seq (FC ≥ ±1.5 and padj ≤ 0.05). Gene expression is reported as fold-change (FC) relative to swarm front cells. Briefly, BM2 glucose swarm plates (± 1018) were inoculated with 1 μl of planktonic cells suspended at an OD600 of 0.4-0.6 in BM…
PA gene locus	Gene Name	Gene product	Peptide 1018 vs. Edge Fold Change	Swarm Centre vs. Edge Fold Change
PA2245	pslO	hypothetical protein	8.3	0
PA0763	mucA	anti-sigma factor MucA	3.1	0
PA2895	sbrR	sbrR	2.6	0
PA1092	fliC	flagellin type B	2.5	0
PA1976		two-component sensor	2.5	0
PA2896	sbrI	RNA polymerase sigma factor	2.5	0
PA2195	hcnC	hydrogen cyanide synthase HcnC	2.2	-4.9
PA0479		LysR family transcriptional regulator	2.1	1.9
PA0762	algU	RNA polymerase sigma factor AlgU	2.1	0
PA0764	mucB	negative regulator for alginate biosynthesis MucB	2.1	0
PA1196		transcriptional regulator	2.1	0
PA5261	algR	alginate biosynthesis regulatory protein AlgR	2.1	2.3
PA2023	galU	UTP-glucose-1-phosphate uridylyltransferase	2	0
PA2072		sensory box protein	2	4.6
PA5262	algZ	alginate biosynthesis protein AlgZ/FimS	2	1.8
PA5376		lycine betaine/L-proline ABC transporter. ATP-binding subunit	2	2
PA1094	fliD	flagellar capping protein FliD	1.9	0
PA2891		biotin carboxylase	1.9	0
PA4362		hypothetical protein	1.9	3.2
PA4607		hypothetical protein	1.9	3.5
PA0765	mucC	positive regulator for alginate biosynthesis MucC	1.8	0
PA1093		hypothetical protein	1.8	0
PA2483		hypothetical protein	1.7	0
PA2571		signal transduction histidine kinase	1.7	4.2
PA4474		hypothetical protein	1.7	2
PA0905	rsmA	carbon storage regulator	1.6	0
PA4842		hypothetical protein	1.6	0
PA1458		two-component sensor	1.5	0
PA5378		hypothetical protein	1.5	2.2
PA0412	pilK	methyltransferase PilK	-1.5	0
PA4725	cbrA	two-component sensor CbrA	-1.5	0
PA0664		hypothetical protein	-1.6	-1.5
PA0926		hypothetical protein	-1.6	0
PA0932	cysM	cysteine synthase B	-1.6	-1.6
PA4544	rluD	pseudouridine synthase	-1.6	-1.7
PA4851		hypothetical protein	-1.6	-1.6
PA1713	exsA	transcriptional regulator ExsA	-1.7	0
PA4391		hypothetical protein	-1.7	-2.3
PA4546	pilS	two-component sensor PilS	-1.7	0
PA5002	dnpA	de-N-acetylase involved in persistence, DnpA	-1.7	-2.1
PA3850		hypothetical protein	-1.8	-1.6
PA4853	fis	DNA-binding protein Fis	-1.8	-2.1
PA4292		phosphate transporter	-1.9	-1.9
PA5503	metN	DL-methionine transporter ATP-binding subunit	-1.9	-2.6
PA5550	glmR	GlmR transcriptional regulator of polysaccharide biosynthetic process	-2	-2.3
PA2444	glyA2	serine hydroxymethyltransferase	-2.3	-16
PA4616		c4-dicarboxylate-binding protein	-2.3	-5.6
PA5315	rpmG	50S ribosomal protein L33	-2.3	-3.9
PA4934	rpsR	30S ribosomal protein S18	-2.5	-4.5
PA4513		oxidoreductase	-3.3	-8.4
PA0110		hypothetical protein	0	11
PA0410	pilI	twitching motility protein PilI	0	-1.5
PA0411	pilJ	twitching motility protein PilJ	0	-1.7
PA0419		16S ribosomal RNA methyltransferase RsmE	0	-1.8
PA0524	norB	nitric-oxide reductase subunit B	0	-9.4
PA0551	epd	D-erythrose 4-phosphate dehydrogenase	0	-2.6
PA0831	oruR	transcriptional regulator OruR	0	-1.8
PA0894		hypothetical protein	0	2.7
PA0928		sensor/response regulator hybrid	0	1.6
PA0999	pqsD	3-oxoacyl-ACP synthase	0	-2
PA1006		hypothetical protein	0	-1.7
PA1098	fleS	two-component sensor	0	-2.1
PA1099	fleR	two-component response regulator	0	-2.1
PA1127		oxidoreductase	0	2.5
PA1167		hypothetical protein	0	2.4
PA1180	phoQ	two-component sensor PhoQ	0	-1.9
PA1347		transcriptional regulator	0	3.9
PA1452	flhA	flagellar biosynthesis protein FlhA	0	-1.7
PA1492		hypothetical protein	0	2.2
PA1544	anr	transcriptional regulator Anr	0	1.5
PA1631		acyl-CoA dehydrogenase	0	2
PA1767		hypothetical protein	0	-1.7
PA2379		oxidoreductase	0	2.4
PA2399	pvdD	pyoverdine synthetase D	0	-12
PA2413	pvdH	diaminobutyrate--2-oxoglutarate aminotransferase	0	-11
PA2621	clpS	ATP-dependent Clp protease adaptor protein ClpS	0	1.8
PA2622	cspD	cold-shock protein CspD	0	4.6
PA2630		hypothetical protein	0	-3.1
PA2685		hypothetical protein	0	-1.6
PA2722		hypothetical protein	0	6.1
PA2821		glutathione S-transferase	0	1.6
PA2893		long-chain-acyl-CoA synthetase	0	2.4
PA2989		hypothetical protein	0	1.6
PA3011	topA	DNA topoisomerase I	0	-1.6
PA3115	fimV	pilus assembly protein	0	-1.5
PA3244	minD	cell division inhibitor MinD	0	-1.6
PA3300	fadD2	long-chain-fatty-acid--CoA ligase	0	1.6
PA3319	plcN	non-hemolytic phospholipase C	0	2.2
PA3385	amrZ	DNA binding-protein amrZ	0	1.5
PA3391	nosR	regulatory protein NosR	0	-4.4
PA3476	rhlI	autoinducer synthesis protein RhlI	0	1.8
PA3477	rhlR	transcriptional regulator RhlR	0	3.3
PA3625	surE	stationary phase survival protein SurE	0	-1.6
PA3628		esterase	0	2
PA3878	narX	two-component sensor	0	2.3
PA4005		hypothetical protein	0	-1.6
PA4012		hypothetical protein	0	1.6
PA4168	fpvB	type I ferripyoverdine receptor. FpvB	0	-2.2
PA4223		ABC transporter ATP-binding protein	0	-11
PA4304		type II secretion system protein	0	2.6
PA4399		hypothetical protein	0	1.6
PA4694	ilvC	ketol-acid reductoisomerase	0	-2
PA4778		transcriptional regulator	0	1.7
PA4830		hypothetical protein	0	3.7
PA4852		hypothetical protein	0	-1.6
PA4887		MFS transporter	0	-1.8
PA4958		hypothetical protein	0	1.8
PA5001		hypothetical protein	0	-1.8
PA5078	mdoG	glucan biosynthesis protein G	0	-1.6
PA5091	hutG	N-formylglutamate amidohydrolase	0	2.2
PA5105	hutC	histidine utilization genes repressor protein	0	-1.7
PA5345	recG	ATP-dependent DNA helicase RecG	0	-1.6
PA5536		DksA/TraR family C4-type zinc finger protein	0	-31
PA5545		hypothetical protein	0	2.2
PA14_23430		heparinase	0	3
PA14_07480		reverse transcriptase	0	1.6
PA14_59560		transposase	0	3
PA14_61380		hypothetical protein	0	-12
PA14_24360		hypothetical protein	0	2.8
